# Supplementary material for: Cellular and molecular signatures of in vivo imaging measures of GABAergic neurotransmission in the human brain
Source: Commun Biol. 2022 Apr 19;5:372. doi: 10.1038/s42003-022-03268-1 (PMC9018713; doi:10.1038/s42003-022-03268-1)
Supplement: Supplementary file 4 — Supplementary Data 1 [file 42003_2022_3268_MOESM4_ESM.xlsx]

## Sheet: Supplementary table 1
Supplementary Table 1. Results from the first principal component of the gene-wise PLS regression analysis for [11C]Ro15-4513.
	Gene	Weight (Z)	pFDR
1	C2orf80	5.39909	0.000138433
2	BABAM2	5.26305	0.000138433
3	HBQ1	5.24345	0.000138433
4	SUB1	5.21643	0.000138433
5	BRWD1	5.21444	0.000138433
6	FAM184A	5.15256	0.000138433
7	ASTN1	5.14423	0.000138433
8	HECTD2	5.13961	0.000138433
9	MZT2B	5.09492	0.000138433
10	RPAIN	5.09095	0.000138433
11	CFAP44	5.0792	0.000138433
12	MZT2A	5.07134	0.000138433
13	TSTD1	5.06597	0.000138433
14	CHCHD6	5.05824	0.000138433
15	LOC100288911	5.04868	0.000138433
16	BEX2	5.03723	0.000138433
17	PAK3	5.03701	0.000138433
18	LYRM9	5.022	0.000138433
19	CLBA1	5.00802	0.000138433
20	SVOP	5.0075	0.000138433
21	C2orf69	4.99397	0.000138433
22	FAM171B	4.99123	0.000138433
23	NCAM2	4.98702	0.000138433
24	CMSS1	4.973	0.000138433
25	MOCS2	4.97025	0.000138433
26	DENND1A	4.96236	0.000138433
27	HPCAL4	4.9561	0.000138433
28	CELF5	4.95264	0.000138433
29	NOL4	4.94672	0.000138433
30	WDR54	4.92926	0.000138433
31	DACT1	4.91597	0.000138433
32	CRMP1	4.91304	0.000138433
33	LOC645166	4.91243	0.000138433
34	SAP130	4.89883	0.000138433
35	MIF	4.89817	0.000138433
36	PNCK	4.89353	0.000138433
37	GDA	4.89112	0.000138433
38	ARL16	4.88491	0.000138433
39	FAM187A	4.8836	0.000138433
40	RPA2	4.87623	0.000138433
41	MOB1B	4.87061	0.000138433
42	CDH9	4.86836	0.000138433
43	UPP2	4.86688	0.000138433
44	CELF4	4.86577	0.000138433
45	UBE2B	4.86399	0.000138433
46	LOC100507351	4.85657	0.000138433
47	RIMBP2	4.85086	0.000138433
48	TXLNB	4.84929	0.000138433
49	SCN3B	4.8468	0.000138433
50	GGCX	4.84637	0.000138433
51	FAM110C	4.8403	0.000138859
52	FILIP1	4.83737	0.000138975
53	SGSM2	4.82687	0.000142002
54	HGF	4.82173	0.000142002
55	CCDC32	4.8077	0.000145244
56	PPAT	4.80568	0.000145244
57	BORCS7	4.80306	0.000145407
58	EPB41L4B	4.79636	0.000148042
59	CNOT7	4.79475	0.000148042
60	PTPRR	4.78274	0.00014947
61	MED16	4.77991	0.00014947
62	DYNLL1	4.77865	0.00014947
63	HSPB11	4.77854	0.00014947
64	SRSF12	4.77413	0.00014947
65	NDUFC2	4.77403	0.00014947
66	LINC01750	4.77282	0.00014947
67	ERCC2	4.76938	0.000149737
68	PTPRN	4.76147	0.000149737
69	EMID1	4.76111	0.000149737
70	PTPN9	4.76103	0.000149737
71	DNAL4	4.74463	0.0001555
72	CELF3	4.73553	0.000156652
73	MTCH1	4.73005	0.000156652
74	PJA1	4.72756	0.000157184
75	TCTEX1D2	4.72086	0.000160988
76	MORN4	4.71913	0.000160988
77	BEX1	4.71711	0.000161191
78	STK25	4.70739	0.00016222
79	RAP2B	4.70569	0.00016222
80	SLIT1	4.70242	0.00016222
81	HDGFL3	4.70041	0.00016222
82	C1QL2	4.69445	0.00016222
83	NISCH	4.69165	0.00016222
84	EPHA10	4.69138	0.00016222
85	PLPPR5	4.69087	0.00016222
86	TOM1L1	4.68579	0.00016222
87	TRAPPC2	4.68324	0.00016222
88	ACP1	4.68121	0.00016222
89	FAM171A2	4.67697	0.00016222
90	UBE3A	4.67188	0.00016222
91	GLT8D2	4.6706	0.00016222
92	PSMB7	4.66948	0.00016222
93	SUMO2	4.66447	0.00016222
94	WNT10B	4.66314	0.00016222
95	COG1	4.66168	0.00016222
96	KIF21B	4.66008	0.00016222
97	RILPL2	4.65942	0.00016222
98	VPS29	4.65776	0.00016222
99	AHRR	4.65705	0.00016222
100	TMEM107	4.65172	0.00016222
101	LDOC1	4.63921	0.00017002
102	CALML3	4.63607	0.00017002
103	ATOH7	4.63014	0.00017002
104	LINC00900	4.62748	0.000171198
105	SPIN1	4.62361	0.000171976
106	EPB41L4A.AS1	4.6157	0.000171976
107	TRAPPC6B	4.61303	0.000171976
108	PRRC2B	4.61014	0.000171976
109	TMEM106C	4.60868	0.000171976
110	NPDC1	4.60776	0.000171976
111	NPM3	4.60326	0.000174597
112	KCTD15	4.59788	0.000174597
113	B3GNT4	4.59758	0.000174597
114	NR4A3	4.59745	0.000174597
115	DCTD	4.59731	0.000174597
116	ARMCX2	4.59579	0.000174597
117	CHST1	4.59079	0.000175798
118	DPCD	4.58831	0.000175798
119	ARL10	4.58725	0.000175798
120	USP46	4.58693	0.000175798
121	CHL1	4.58577	0.000175896
122	ZNF667.AS1	4.58323	0.000177169
123	TRO	4.57385	0.000180818
124	NT5DC3	4.57095	0.000181025
125	MAPKAPK5.AS1	4.56918	0.000181025
126	MTA3	4.56427	0.00018203
127	FADS3	4.56279	0.00018203
128	RPL7L1	4.56256	0.00018203
129	RASA4CP	4.56045	0.00018302
130	ZNF831	4.55131	0.000185975
131	C21orf2	4.55024	0.000185975
132	IL34	4.54951	0.000185975
133	FXYD6	4.54603	0.000187681
134	C3orf14	4.54217	0.000188401
135	PCDH20	4.52132	0.000201846
136	PSMG3.AS1	4.5179	0.000201902
137	GMFB	4.51085	0.000206417
138	GPM6A	4.51055	0.000206417
139	CYP4X1	4.50686	0.000209019
140	PRRG3	4.50581	0.000209019
141	TSPOAP1	4.49968	0.000211548
142	METTL5	4.49754	0.000211548
143	TMEM130	4.49664	0.000211614
144	CCDC71L	4.49265	0.000213625
145	ICE1	4.48545	0.000217277
146	PDS5A	4.4826	0.000217277
147	ENO1	4.48252	0.000217277
148	VPS26B	4.48094	0.000217277
149	B9D1	4.48064	0.000217277
150	CGREF1	4.47812	0.000218815
151	TTLL1	4.47421	0.000221208
152	GGN	4.4702	0.000222648
153	ELK1	4.4701	0.000222648
154	ATP6V1H	4.46774	0.000223157
155	PPP2R5C	4.46688	0.000223157
156	PLD3	4.46094	0.0002278
157	EFNB3	4.45584	0.000229995
158	ELFN2	4.45456	0.000230559
159	TBC1D24	4.45082	0.00023221
160	TMSB10	4.44893	0.000232601
161	JPH3	4.44345	0.000236979
162	TCEAL4	4.44073	0.00023836
163	ZSCAN18	4.43812	0.00023964
164	DEAF1	4.43339	0.000242506
165	GNPTAB	4.42098	0.000252629
166	MIR7.3HG	4.41682	0.000254896
167	BEX3	4.41633	0.000254896
168	ADGRV1	4.41623	0.000254896
169	MEA1	4.41179	0.000256839
170	NEURL1B	4.40828	0.00025931
171	GNB2	4.40704	0.00025931
172	SHISA5	4.40665	0.00025931
173	YWHAB	4.40661	0.00025931
174	TMEM9	4.40564	0.00025931
175	HECTD4	4.40172	0.000262335
176	CCDC24	4.39204	0.000271744
177	ACADL	4.3903	0.000272088
178	TIMM10	4.39004	0.000272088
179	WDR86	4.3897	0.000272088
180	C2CD4C	4.38885	0.000272088
181	B4GALNT4	4.3848	0.000273126
182	THTPA	4.38437	0.000273126
183	GABRA5	4.3843	0.000273126
184	CANX	4.37826	0.0002783
185	NIPSNAP1	4.37679	0.00027852
186	MMD	4.37395	0.000279135
187	COPRS	4.37375	0.000279135
188	GOLM1	4.37206	0.000280015
189	SNAPC5	4.37115	0.000280015
190	GRIA1	4.36981	0.000280524
191	PTRH1	4.36878	0.000280635
192	ST6GALNAC5	4.36672	0.000281674
193	MEIS3	4.35893	0.000286469
194	RPL39L	4.3587	0.000286469
195	DDX25	4.35748	0.000287269
196	LSM3	4.35473	0.000289275
197	MRPS23	4.35265	0.000291228
198	B4GALT3	4.35133	0.00029218
199	SYN2	4.35068	0.000292219
200	ACOT2	4.34949	0.000292219
201	CCNH	4.34949	0.000292219
202	KCMF1	4.34555	0.000293639
203	EFCAB1	4.3452	0.000293639
204	SNRNP27	4.33626	0.00030121
205	PLPPR2	4.33533	0.00030121
206	GPRIN1	4.33418	0.00030121
207	PHF13	4.33298	0.00030121
208	PPM1M	4.33283	0.00030121
209	ARL15	4.33146	0.00030194
210	IPO5P1	4.33115	0.00030194
211	GNAQ	4.32805	0.00030463
212	C11orf97	4.32735	0.000304816
213	LASP1	4.32522	0.00030642
214	DYDC2	4.32505	0.00030642
215	LOC100129291	4.32373	0.000307471
216	HRH1	4.32204	0.000308266
217	SH3RF3	4.31731	0.000312344
218	SLBP	4.31689	0.000312344
219	UFC1	4.31329	0.00031588
220	FKBP1B	4.31181	0.000316479
221	BEGAIN	4.30769	0.000319645
222	GRIK5	4.30763	0.000319645
223	SSTR2	4.30737	0.000319645
224	RNF11	4.30312	0.000322648
225	DNAJC2	4.30134	0.000322648
226	MCM6	4.30101	0.000322648
227	DNAJA1	4.29963	0.000322648
228	CUL7	4.29374	0.000329317
229	SF3B3	4.29069	0.000332283
230	ANKRD30BP2	4.2889	0.000334168
231	BRMS1L	4.28813	0.000334534
232	ST6GALNAC6	4.28436	0.000339452
233	IFT22	4.28239	0.000340867
234	EMC8	4.27823	0.000343725
235	LCMT1	4.2774	0.000343725
236	MPHOSPH6	4.2774	0.000343725
237	ADGRB3	4.27674	0.00034395
238	CNRIP1	4.27472	0.000346282
239	RUBCN	4.27347	0.000346295
240	ZC3H15	4.2733	0.000346295
241	CNIH2	4.27316	0.000346295
242	2004-03-01	4.27019	0.00035014
243	CTXN1	4.26563	0.000353726
244	PDGFC	4.26401	0.000353726
245	PGM2L1	4.26339	0.000353726
246	NUDT14	4.26251	0.000353726
247	RAB27B	4.26218	0.000353726
248	TMEM59L	4.26201	0.000353726
249	NOVA2	4.26151	0.000353726
250	NAA10	4.26104	0.000353726
251	EXOC6	4.25764	0.000356481
252	EHBP1L1	4.25559	0.000358965
253	FIGNL2	4.25385	0.000360191
254	2002-03-01	4.25176	0.000361338
255	CENPW	4.24831	0.000364407
256	HMGB1	4.24769	0.000364633
257	OTUD1	4.24117	0.000374574
258	NDUFS5	4.23744	0.000378418
259	KCNG1	4.22877	0.000389956
260	ABI1	4.22435	0.000393329
261	TM2D3	4.22398	0.000393329
262	BRD3OS	4.22338	0.000393552
263	ARPC2	4.2229	0.00039356
264	KIAA1191	4.21669	0.000400569
265	CASC10	4.21657	0.000400569
266	AP3S1	4.21303	0.000403407
267	SLC25A22	4.21265	0.000403407
268	LY6H	4.21227	0.000403407
269	MAP2K1	4.21221	0.000403407
270	NT5C3A	4.21071	0.000404435
271	MRAS	4.20662	0.000408527
272	RRAGD	4.20661	0.000408527
273	RMI2	4.20435	0.000411107
274	GLP2R	4.20427	0.000411107
275	GABRB3	4.20317	0.000411476
276	HSD11B1L	4.20279	0.000411476
277	TTC3P1	4.20226	0.000411476
278	2003-09-01	4.20059	0.000412214
279	RPL22	4.20055	0.000412214
280	LINC00937	4.20006	0.000412214
281	NAV3	4.1965	0.000416311
282	ATP2B4	4.19648	0.000416311
283	ATP9A	4.19474	0.000418703
284	TYW5	4.19339	0.000419555
285	ADORA2B	4.19135	0.000422271
286	P2RX5	4.1892	0.000424889
287	NUDT11	4.18699	0.000428208
288	CRIP2	4.18536	0.000430461
289	XYLT1	4.18389	0.000432133
290	APAF1	4.18316	0.000432133
291	LOC644936	4.18254	0.000432493
292	ARHGEF28	4.17815	0.000440067
293	RFX3	4.17605	0.000442468
294	PITPNM2	4.17495	0.000443748
295	EARS2	4.1735	0.000444898
296	LINC01140	4.16237	0.000461888
297	GLDC	4.15996	0.000462697
298	WIZ	4.15978	0.000462697
299	EDARADD	4.15892	0.000462697
300	ARF1	4.15857	0.000462697
301	THRA	4.1582	0.000462697
302	CYP4Z1	4.15794	0.000462697
303	PHF14	4.15731	0.000462697
304	DLG2	4.15509	0.000464482
305	PPP1R26	4.15475	0.000464482
306	GABRA2	4.15425	0.000464654
307	TRMT12	4.15235	0.000467679
308	RBM24	4.15098	0.000469036
309	BFSP1	4.14963	0.000470706
310	PID1	4.1468	0.000472279
311	PALM	4.14321	0.000476236
312	AK6	4.14017	0.000479762
313	CDKN2D	4.13684	0.000481728
314	LRRC42	4.13664	0.000481728
315	ZNF876P	4.136	0.000481728
316	LOC101927027	4.13578	0.000481728
317	PET100	4.1341	0.000482023
318	CHD3	4.13368	0.000482023
319	RAPGEF4	4.13333	0.000482023
320	B4GAT1	4.13229	0.000482851
321	ING2	4.1288	0.000487236
322	ANKRD19P	4.12744	0.00048764
323	SPPL3	4.12656	0.000488666
324	METTL6	4.12518	0.000489126
325	CNR1	4.12304	0.000490015
326	F12	4.12127	0.000491022
327	PCDH19	4.12013	0.000492475
328	TUBB2A	4.11926	0.000492709
329	NMNAT3	4.11863	0.000493241
330	TMEM54	4.11289	0.00050316
331	PRKCG	4.11101	0.000504779
332	DHDH	4.11047	0.000504961
333	PHOSPHO2	4.10747	0.00050842
334	PRICKLE2	4.10617	0.000508562
335	NTSR1	4.10599	0.000508562
336	SIRT3	4.10437	0.000509087
337	SH3RF1	4.10418	0.000509087
338	TUB	4.10343	0.000509923
339	LINC00461	4.10002	0.000515519
340	NOL9	4.09979	0.000515519
341	ERFE	4.09586	0.000522671
342	ASS1	4.09527	0.000523174
343	YPEL1	4.09248	0.000526745
344	LOC389906	4.09148	0.00052678
345	C12orf29	4.09107	0.000526889
346	TPM1	4.08972	0.000528108
347	ASH1L.AS1	4.08907	0.000528108
348	NPTXR	4.08868	0.000528108
349	UCHL1	4.08786	0.000528439
350	TRUB1	4.08543	0.000533171
351	SORCS3	4.08414	0.000533506
352	NCKAP1	4.08337	0.000533506
353	ZNF706	4.08268	0.000533506
354	CAMKV	4.0826	0.000533506
355	DNAH7	4.08257	0.000533506
356	ARHGAP33	4.08242	0.000533506
357	PPP4R4	4.08134	0.000535175
358	MESP1	4.0792	0.000538728
359	DSTN	4.07801	0.000540414
360	BTBD9	4.07281	0.000548292
361	KCNT2	4.07263	0.000548292
362	SRRD	4.07073	0.000550866
363	PNMA8A	4.06976	0.000552348
364	EFNB2	4.06505	0.000560918
365	GNB4	4.06454	0.000560918
366	CDK20	4.06438	0.000560918
367	NOL4L	4.06404	0.000560918
368	DRC1	4.06373	0.000560918
369	PUSL1	4.06181	0.000563864
370	CSPG5	4.06013	0.000564592
371	BYSL	4.05919	0.000565165
372	DZIP1	4.05766	0.00056642
373	SLCO1C1	4.05582	0.000569249
374	HBZ	4.05416	0.000570817
375	SLC39A12	4.0538	0.000570867
376	ERICH3	4.05287	0.000572297
377	ICAM5	4.05226	0.000572978
378	SRP19	4.05101	0.000574301
379	ZNF277	4.05051	0.000574301
380	SEMA4F	4.04997	0.000574456
381	DYRK2	4.04954	0.00057456
382	DLK2	4.04812	0.000576526
383	GRPR	4.04541	0.000580749
384	2011-09-01	4.04382	0.000582221
385	C16orf58	4.04281	0.000583204
386	COPS4	4.04212	0.000583978
387	CACUL1	4.03937	0.000589198
388	AP3M2	4.03872	0.000590008
389	DCAF11	4.03266	0.000604415
390	CNTN1	4.03074	0.000606
391	FAM57A	4.03065	0.000606
392	STMN3	4.02702	0.000613241
393	SHANK2	4.02453	0.000618049
394	SEC61G	4.0233	0.000619109
395	UNC5B.AS1	4.02315	0.000619109
396	SLC16A2	4.01984	0.00062445
397	ZDHHC8P1	4.01848	0.000627179
398	TPRG1L	4.01803	0.000627293
399	NOV	4.01383	0.000634456
400	SCARA5	4.0128	0.000635554
401	SLC27A2	4.01261	0.000635554
402	NEDD4L	4.01247	0.000635554
403	PSMD1	4.01	0.000638365
404	JPH4	4.00999	0.000638365
405	C22orf39	4.00837	0.000639747
406	B4GALT2	4.00533	0.000644576
407	TNFAIP8L3	4.00296	0.000648514
408	CXADR	4.00265	0.000648514
409	TRIM17	4.00264	0.000648514
410	PCDH1	3.9981	0.000655932
411	NIT2	3.99601	0.000656872
412	CMTM8	3.99587	0.000656872
413	STOML1	3.99449	0.000659008
414	OXCT1	3.993	0.000661433
415	JPT1	3.99212	0.000663027
416	FKBP1A	3.99052	0.000664073
417	ORC6	3.99018	0.000664187
418	PSMA5	3.98778	0.000669206
419	DDOST	3.98724	0.000669312
420	SLC1A6	3.98714	0.000669312
421	BTC	3.98395	0.00067643
422	SCG3	3.98233	0.000679001
423	PSORS1C1	3.98221	0.000679001
424	FBXO17	3.98143	0.000680369
425	SH2B3	3.98004	0.000682644
426	PIANP	3.97995	0.000682644
427	DNASE1L1	3.97884	0.000682644
428	UBE2S	3.97818	0.000683632
429	PIP4K2B	3.97589	0.000688526
430	E2F3	3.97558	0.000688563
431	LRRC56	3.97173	0.000698909
432	EIPR1	3.96981	0.000702787
433	XKR4	3.9653	0.000714435
434	NAA11	3.96325	0.000718122
435	DOK4	3.963	0.000718122
436	USF3	3.96289	0.000718122
437	CMTM4	3.96205	0.000719638
438	HTR1A	3.96179	0.000719638
439	JAG2	3.95499	0.000734969
440	SOX5	3.95339	0.000738981
441	FEZF2	3.95232	0.000741389
442	PCLO	3.95115	0.000743204
443	PDCD2L	3.9491	0.000747763
444	DUSP5P1	3.94707	0.000751399
445	C11orf95	3.94398	0.000757446
446	ADSL	3.94369	0.000757463
447	RSPH9	3.94146	0.000762686
448	VWCE	3.94106	0.000763043
449	CLDN10	3.93714	0.00077189
450	CORO1A	3.93603	0.000774552
451	ARF3	3.92928	0.00079377
452	SPRYD7	3.92782	0.000795764
453	LANCL2	3.92696	0.000796726
454	LOC93622	3.9251	0.000800061
455	ATP5MC1	3.92026	0.000811508
456	VPS37D	3.91954	0.000812964
457	ELL3	3.91906	0.000813624
458	SFRP2	3.91694	0.000819852
459	ARMCX1	3.91514	0.000824087
460	RBP4	3.91443	0.000825526
461	SCN2A	3.91404	0.000825929
462	SLC25A14	3.91261	0.000828888
463	GSKIP	3.91185	0.000829955
464	PCDH8	3.91174	0.000829955
465	NUDT10	3.91127	0.000830617
466	DNAJC19	3.90797	0.000836293
467	CACNA2D1	3.90726	0.000837714
468	ATXN10	3.90511	0.00084322
469	PSD3	3.90393	0.00084322
470	MNT	3.90392	0.00084322
471	TAMM41	3.90374	0.00084322
472	MRC1	3.90304	0.000844717
473	ACTG1	3.90176	0.000847636
474	NOP16	3.90165	0.000847636
475	PLPPR4	3.90089	0.000848385
476	ERH	3.8931	0.000870214
477	SMKR1	3.8918	0.000873888
478	CPE	3.89101	0.000874082
479	BTRC	3.89093	0.000874082
480	SYT17	3.8899	0.000875839
481	RABIF	3.88919	0.000877438
482	DDN	3.88841	0.000878282
483	OAZ1	3.88701	0.000882391
484	ERC2	3.88275	0.000889095
485	C11orf58	3.88037	0.000891683
486	LINC01197	3.88036	0.000891683
487	LOR	3.87965	0.000891683
488	GDAP1L1	3.87485	0.000906452
489	LOC105372480	3.87304	0.000912234
490	ATAT1	3.87072	0.000917749
491	DUSP28	3.87051	0.000917749
492	ZNF391	3.86978	0.000918519
493	FBXW9	3.86561	0.000929235
494	TAGLN3	3.86516	0.000929235
495	NRXN2	3.86508	0.000929235
496	GPNMB	3.8637	0.000932647
497	RLBP1	3.86288	0.000933794
498	RNF24	3.86118	0.000939307
499	VSTM2L	3.85916	0.0009431
500	FAM107A	3.85745	0.000948708
501	CAMSAP1	3.85588	0.000951785
502	GRAMD4	3.8554	0.000952467
503	GTF2H5	3.8551	0.000952467
504	WDR17	3.85376	0.000954572
505	MORN3	3.85347	0.000954572
506	GRIK2	3.85044	0.00096102
507	HNRNPC	3.84585	0.000973084
508	SLC35A2	3.84497	0.000975594
509	RPL41	3.84348	0.000978503
510	LMO3	3.83922	0.000991237
511	LOC103344931	3.83904	0.000991237
512	BRD4	3.8358	0.00100133
513	SOWAHA	3.83495	0.00100271
514	KIRREL2	3.8347	0.00100271
515	CALM1	3.83429	0.00100337
516	PRPH2	3.83285	0.00100825
517	BCRP2	3.83184	0.0010093
518	DYNC2LI1	3.83146	0.00100984
519	GGCT	3.8312	0.00100988
520	TMEM150C	3.82869	0.00101408
521	RASAL1	3.82801	0.00101483
522	SHF	3.82642	0.00101686
523	NPY	3.82528	0.00101877
524	HMGCR	3.82519	0.00101877
525	ZNF436	3.82509	0.00101877
526	SLN	3.82416	0.00102158
527	VIP	3.82383	0.00102192
528	ZNF544	3.82274	0.0010234
529	UROS	3.82083	0.00103033
530	IGFBP5	3.81926	0.00103454
531	VEZT	3.8191	0.00103454
532	FAM149A	3.81821	0.00103725
533	HINT1	3.81761	0.00103873
534	ATP2C2	3.81627	0.00104232
535	AMZ2P1	3.8157	0.00104349
536	GABBR1	3.81551	0.00104349
537	RPL36	3.81524	0.00104361
538	KCNG3	3.81354	0.00104749
539	EFCAB6	3.81336	0.00104749
540	DCAF5	3.81168	0.00105155
541	DOK6	3.80975	0.00105589
542	MYL6B	3.8097	0.00105589
543	PSMB3	3.80867	0.00105927
544	CHMP1A	3.80693	0.00106251
545	NHP2	3.8058	0.00106335
546	LOC100506271	3.80167	0.00107607
547	DENR	3.79988	0.00108005
548	TKFC	3.79957	0.00108005
549	MIF.AS1	3.79441	0.00109964
550	SNHG12	3.79346	0.00110279
551	AK5	3.79259	0.00110321
552	POC1A	3.79223	0.00110321
553	SRM	3.79219	0.00110321
554	VTI1B	3.77969	0.00114637
555	CEP170B	3.77957	0.00114637
556	MRTO4	3.77605	0.00115641
557	ATP5MF	3.77506	0.00115785
558	NDUFB6	3.77504	0.00115785
559	APOPT1	3.77471	0.00115823
560	DCAF15	3.7745	0.00115823
561	MFSD10	3.77316	0.00116126
562	DLL3	3.77115	0.0011685
563	ARFGEF3	3.77065	0.00116915
564	RASL10A	3.77055	0.00116915
565	NR2E1	3.76986	0.00117133
566	CRHBP	3.76843	0.00117587
567	LONRF1	3.7671	0.00117891
568	BCR	3.76676	0.00117945
569	SUZ12P1	3.76595	0.0011822
570	TNNT1	3.76416	0.00118853
571	MAFG	3.76236	0.00119388
572	PKIG	3.76145	0.00119498
573	SST	3.76127	0.00119498
574	RAN	3.75957	0.00119807
575	NDUFS6	3.75945	0.00119807
576	RAET1E.AS1	3.75741	0.00120315
577	PTER	3.75727	0.00120315
578	DGCR6L	3.75649	0.00120425
579	PPIL6	3.75637	0.00120425
580	SEMA4A	3.75571	0.0012061
581	MYO16	3.75486	0.00120721
582	ZMAT2	3.75362	0.0012121
583	MED24	3.75016	0.00122519
584	SORBS2	3.74988	0.00122519
585	CACNG3	3.7481	0.00122935
586	BAIAP3	3.74697	0.00123371
587	C11orf80	3.74616	0.0012366
588	LHX2	3.74291	0.00124721
589	RPL27A	3.73948	0.00126273
590	NNAT	3.73906	0.00126273
591	ADM5	3.73813	0.00126404
592	FDX1L	3.73444	0.00127432
593	ZRANB3	3.72865	0.0012963
594	IGSF22	3.72858	0.0012963
595	ZFR2	3.72839	0.0012963
596	FAM102B	3.72663	0.00130372
597	SERTM1	3.72568	0.00130691
598	HRK	3.72324	0.00131478
599	LOC728392	3.71921	0.00132943
600	KPNA2	3.71539	0.00134286
601	YJEFN3	3.71443	0.0013468
602	POLE4	3.71361	0.00135003
603	EBLN3P	3.71334	0.00135034
604	CPT1C	3.71303	0.00135049
605	C19orf12	3.71288	0.00135049
606	NAA35	3.71186	0.00135455
607	SLC4A7	3.71154	0.00135455
608	STYK1	3.71149	0.00135455
609	GRK6	3.71027	0.00135885
610	CCNA1	3.71026	0.00135885
611	TFPT	3.70644	0.00137485
612	SHISA9	3.70601	0.00137608
613	LRRC73	3.70475	0.00138177
614	CDH3	3.7022	0.00139165
615	DLX1	3.7004	0.00139683
616	STOX1	3.70031	0.00139683
617	ABR	3.69949	0.00139974
618	NEURL1	3.69887	0.00140128
619	ANXA7	3.69815	0.00140408
620	IL12RB2	3.69785	0.00140458
621	VKORC1L1	3.69664	0.00141015
622	RPL10A	3.69607	0.0014112
623	BRK1	3.69603	0.0014112
624	ANKRD6	3.69472	0.00141615
625	GSTM5	3.69262	0.00142441
626	UBE2Q1	3.69187	0.0014255
627	C1QL3	3.69159	0.0014255
628	SLC39A4	3.68896	0.00143848
629	FOXJ3	3.68887	0.00143848
630	ITM2C	3.6871	0.00144294
631	DDAH1	3.6871	0.00144294
632	ADAD2	3.68674	0.00144346
633	PACRGL	3.68409	0.00145742
634	SIN3B	3.68363	0.00145883
635	TTC9B	3.68266	0.00146087
636	PANX2	3.6805	0.00147207
637	PSD	3.67863	0.00148171
638	ERI3	3.67843	0.00148171
639	BATF3	3.67694	0.00148577
640	DPF1	3.67681	0.00148577
641	MKL2	3.67614	0.00148661
642	UBE2D2	3.67586	0.00148707
643	LSP1	3.67366	0.00149515
644	TUSC1	3.67143	0.00150346
645	RSF1	3.67061	0.00150466
646	SUSD1	3.66982	0.00150816
647	ACVR2A	3.66746	0.0015197
648	DIO2	3.66387	0.0015363
649	ZNF512B	3.66282	0.00153937
650	TMEM233	3.66238	0.00153964
651	GRB2	3.65878	0.00155729
652	C1orf220	3.65686	0.00156285
653	PIGQ	3.65275	0.00158189
654	AFAP1	3.65181	0.00158519
655	NCAM1	3.65097	0.00158699
656	FAM151B	3.65074	0.00158699
657	USP46.AS1	3.65052	0.00158699
658	SNCA	3.64996	0.00158771
659	DTX1	3.64957	0.00158798
660	RAB36	3.64896	0.00158985
661	SLC1A2	3.64887	0.00158985
662	CHRDL1	3.64734	0.00159685
663	WIF1	3.64533	0.00160493
664	TBC1D26	3.64209	0.00162299
665	C16orf87	3.64198	0.00162299
666	FAM53C	3.6415	0.00162479
667	SHANK1	3.63823	0.00163798
668	TBC1D13	3.63655	0.00164745
669	MAPK1	3.63575	0.00165132
670	VPS37B	3.63424	0.00165972
671	GSTA4	3.63399	0.00166007
672	NPPA	3.63369	0.00166072
673	ZDHHC23	3.63313	0.00166072
674	SUMO1	3.63311	0.00166072
675	LY96	3.63245	0.00166372
676	TMEM200A	3.63021	0.00167565
677	CTC1	3.62956	0.00167866
678	CTNND2	3.62915	0.00167874
679	TP53I11	3.6288	0.00167979
680	ANKRD54	3.62817	0.00168132
681	DLX2	3.62635	0.00168727
682	MOXD1	3.62609	0.00168728
683	PRSS35	3.62499	0.00169228
684	CLEC4G	3.62494	0.00169228
685	FZD8	3.62297	0.00170267
686	CSGALNACT1	3.62234	0.00170542
687	RAB11FIP1	3.62193	0.00170569
688	NEXMIF	3.6178	0.00172668
689	SOCS7	3.61728	0.00172681
690	RIPOR2	3.61728	0.00172681
691	GTF2E2	3.61681	0.00172689
692	PCDHGC5	3.61605	0.0017294
693	RNF150	3.61127	0.00175513
694	PDE2A	3.60688	0.00177514
695	SREBF2	3.60347	0.00179262
696	LONRF2	3.59878	0.00181884
697	MEST	3.5984	0.00181959
698	EDF1	3.59829	0.00181959
699	SAMD14	3.59686	0.00182832
700	CRYZL1	3.59574	0.00183452
701	GNG2	3.59328	0.0018496
702	COP1	3.59047	0.00186689
703	SPICE1	3.58958	0.00187113
704	PSMA7	3.58845	0.00187604
705	TLN2	3.58607	0.00188805
706	PRDM12	3.58584	0.00188805
707	TUBB8	3.58503	0.00189255
708	LOC728739	3.58257	0.00190273
709	PRKCD	3.58111	0.00191053
710	EMX2OS	3.58107	0.00191053
711	MBOAT7	3.58061	0.0019125
712	FGFBP3	3.57961	0.00191574
713	TMEM263	3.57897	0.00191907
714	FAM27E2	3.57756	0.00192807
715	MAGEH1	3.57561	0.00193975
716	TDRD9	3.57418	0.00194719
717	MAP2	3.57384	0.00194719
718	ZNF215	3.57368	0.00194719
719	SLC26A4.AS1	3.57284	0.00194936
720	CHAF1B	3.57245	0.00195089
721	NIP7	3.57224	0.00195104
722	SSBP4	3.57167	0.00195234
723	PTEN	3.57151	0.00195234
724	PSMA6	3.57099	0.00195351
725	SYT16	3.57099	0.00195351
726	TMSB4X	3.57041	0.00195497
727	SNHG8	3.57024	0.00195497
728	SARNP	3.5689	0.00196052
729	PSMB6	3.56881	0.00196052
730	FGD6	3.56876	0.00196052
731	RPS21	3.56753	0.001962
732	MRPL28	3.56729	0.001962
733	GUK1	3.56646	0.00196407
734	CYS1	3.56421	0.00197663
735	KPTN	3.56388	0.00197663
736	MCUB	3.5634	0.00197891
737	TMEM68	3.56291	0.00198121
738	DBN1	3.56014	0.00200084
739	ZWILCH	3.5582	0.00201156
740	GBA	3.55632	0.00202175
741	BIRC3	3.5556	0.00202337
742	AGAP2	3.55448	0.002029
743	LYRM1	3.55242	0.00204217
744	EFHC2	3.55044	0.00205476
745	TRPC4	3.5495	0.00205932
746	DNAL1	3.54752	0.002072
747	TCEAL5	3.54714	0.0020736
748	NELL2	3.54641	0.00207653
749	PNMA2	3.54555	0.00207888
750	PLPPR3	3.54422	0.00207972
751	ARPC3	3.54242	0.00209006
752	MYRIP	3.54142	0.00209482
753	LARGE1	3.5404	0.0020987
754	CUL2	3.53757	0.00211281
755	LOC148709	3.537	0.00211457
756	C7orf50	3.53517	0.00212625
757	CCDC6	3.53455	0.00212811
758	SPATC1L	3.53364	0.00212929
759	HIST1H4C	3.53312	0.00213061
760	PUS7L	3.53306	0.00213061
761	PTHLH	3.53214	0.00213665
762	LRFN4	3.53093	0.00214036
763	NBEA	3.53082	0.00214036
764	TBCD	3.5305	0.00214142
765	TRIB3	3.52978	0.00214162
766	GAP43	3.52866	0.00214784
767	AGAP3	3.52819	0.00214989
768	KRAS	3.52703	0.00215543
769	STIM1	3.52605	0.00215914
770	UAP1	3.52538	0.00216274
771	BCAS2	3.52337	0.0021754
772	NUPR2	3.52254	0.00217975
773	RPL31	3.5202	0.00219588
774	ACTR3B	3.51861	0.00220761
775	PMM1	3.51841	0.00220785
776	ZNHIT3	3.51555	0.00222197
777	DNAJB5	3.5147	0.00222447
778	KCNB2	3.51322	0.00223475
779	WDR92	3.51279	0.00223475
780	SLC1A1	3.51169	0.00223965
781	UBE2M	3.50544	0.00227538
782	YWHAH	3.50435	0.00228177
783	PTPRF	3.50403	0.00228305
784	PPP5D1	3.50301	0.00228891
785	PRKAA2	3.50085	0.00229601
786	SPIN2B	3.50083	0.00229601
787	CDC42BPB	3.50083	0.00229601
788	CHMP1B	3.49936	0.00230395
789	CLPP	3.49677	0.00232244
790	DGCR6	3.49499	0.00233296
791	PPP1R16A	3.49489	0.00233296
792	KLF10	3.49489	0.00233296
793	ATP6V1C1	3.49018	0.00236745
794	RTL6	3.48871	0.00237264
795	INPP4A	3.48718	0.00238402
796	CYHR1	3.48699	0.00238402
797	MTMR1	3.48653	0.00238603
798	GRIA2	3.48608	0.00238862
799	KCNQ2	3.4847	0.00239648
800	YWHAZ	3.48383	0.00239827
801	ARX	3.48344	0.00239885
802	WDR13	3.48242	0.00240581
803	THRB	3.48233	0.00240581
804	GABRB1	3.48088	0.00241466
805	UBL5	3.48061	0.00241466
806	C1orf50	3.48052	0.00241466
807	ZNF583	3.47957	0.00241875
808	NORAD	3.47804	0.00242812
809	PTPRO	3.47649	0.00243915
810	RANBP3L	3.47622	0.00244011
811	JAZF1	3.47576	0.00244281
812	FAS	3.47165	0.00246995
813	RPP40	3.47146	0.00247011
814	OGG1	3.46972	0.00248314
815	ZNF354A	3.46881	0.00248707
816	SARDH	3.46645	0.00250613
817	RAPH1	3.46643	0.00250613
818	TCF25	3.46533	0.00251484
819	RTP1	3.46382	0.00252747
820	OCA2	3.46349	0.00252906
821	SYNGAP1	3.46319	0.00253039
822	WFDC1	3.46145	0.00254214
823	DNAJC5	3.45981	0.00255615
824	GSS	3.45846	0.00256126
825	NDUFAB1	3.45618	0.00257675
826	PRNP	3.45233	0.00260127
827	COQ8A	3.44938	0.00262673
828	SHC3	3.44328	0.00266597
829	FBXO41	3.44119	0.00268345
830	SNRPB2	3.43985	0.00268665
831	ZNF74	3.43804	0.00269732
832	RARS	3.43777	0.00269747
833	CYB561	3.43732	0.00269939
834	RIC8A	3.4347	0.00271508
835	NUS1	3.43467	0.00271508
836	NADK2	3.43429	0.00271571
837	DNAH5	3.43413	0.00271571
838	ARPC4	3.43354	0.00271916
839	LAMTOR2	3.43347	0.00271916
840	MRPL10	3.43164	0.00273435
841	ANKRD30B	3.43094	0.00273918
842	SSTR1	3.43075	0.00273918
843	LRRC57	3.42866	0.00275602
844	NDUFA6.AS1	3.42824	0.00275602
845	FARP1	3.42595	0.00277771
846	MRPL37	3.42555	0.0027802
847	RPLP0P2	3.42472	0.0027839
848	LHX6	3.42446	0.0027839
849	CRSP8P	3.4244	0.0027839
850	NUDT2	3.42341	0.0027909
851	RPRM	3.41833	0.00282983
852	PNPLA3	3.41823	0.00282983
853	DDB1	3.41692	0.00284036
854	PPP1R13B	3.41691	0.00284036
855	UBXN2B	3.41518	0.00285184
856	PGM2	3.4133	0.00286829
857	SLC26A4	3.41183	0.0028806
858	ATP5PB	3.41116	0.00288183
859	CDH10	3.4111	0.00288183
860	SKP1	3.4111	0.00288183
861	PPP1R9B	3.41104	0.00288183
862	HNRNPLL	3.41057	0.00288183
863	GTF2H1	3.40952	0.00289017
864	TCF20	3.40926	0.00289133
865	FBXL18	3.40775	0.0029057
866	RPS24	3.40706	0.00291144
867	TMEFF2	3.4069	0.0029115
868	NPTX2	3.40586	0.00291926
869	DCP2	3.40561	0.00292012
870	CENPS	3.40547	0.00292012
871	EPHA5	3.40459	0.00292593
872	MDH2	3.40447	0.00292593
873	AMN1	3.40415	0.00292771
874	GPT2	3.40289	0.00293956
875	BTBD2	3.39684	0.00298509
876	HS2ST1	3.39619	0.00299038
877	FOXG1	3.39605	0.00299038
878	LOC644189	3.39517	0.00299663
879	SPATA33	3.39295	0.00301761
880	ARL4A	3.3928	0.00301761
881	SPRY1	3.39125	0.00303116
882	NPY1R	3.39091	0.00303116
883	LOC105374952	3.3907	0.00303116
884	COPS8	3.39034	0.00303298
885	INTS3	3.38875	0.00304562
886	PDYN	3.38834	0.00304847
887	PLXNA1	3.38596	0.00306479
888	IQSEC2	3.38479	0.00307284
889	GCNT1	3.38457	0.00307351
890	LGALS3	3.38323	0.00308684
891	XRCC6	3.38195	0.00309788
892	VSIG4	3.37869	0.00312278
893	SHC2	3.37864	0.00312278
894	CIP2A	3.37795	0.00312785
895	CCL28	3.37608	0.00314403
896	SLC25A23	3.37578	0.00314568
897	HMGB3	3.37351	0.00316776
898	MYL3	3.37246	0.00317517
899	WNT7B	3.37094	0.00319099
900	SELENOW	3.37023	0.00319753
901	FAM241B	3.36739	0.00322713
902	LOC257396	3.36643	0.00323666
903	ARRB2	3.36525	0.00324817
904	TCTA	3.3645	0.00325046
905	LOC554206	3.36268	0.00326722
906	RGS20	3.36203	0.00327085
907	FAM76A	3.36083	0.00328155
908	NPFFR2	3.35938	0.00329701
909	MAP3K5	3.35844	0.00330471
910	LYRM2	3.35657	0.00332027
911	CXADRP2	3.35654	0.00332027
912	SRP9	3.35506	0.00333638
913	PDXP	3.35438	0.00334091
914	RUNDC3A	3.35314	0.00335184
915	STK32C	3.35311	0.00335184
916	HRAS	3.35303	0.00335184
917	NLE1	3.35172	0.00335875
918	FRG1BP	3.34963	0.00337516
919	TG	3.34928	0.00337764
920	DNAH2	3.34813	0.00338692
921	DYRK1A	3.3477	0.00338789
922	ABI2	3.34549	0.0034078
923	RPL27	3.34465	0.00341197
924	LOC729970	3.34451	0.00341197
925	C1orf52	3.34438	0.00341197
926	CCDC28A	3.34391	0.00341239
927	FAM45BP	3.34391	0.00341239
928	FABP7	3.34203	0.00342893
929	RASGEF1A	3.3418	0.00342893
930	TMEM158	3.34164	0.00342893
931	HRASLS	3.34134	0.00342994
932	TLE1	3.33996	0.00344163
933	KLK7	3.33975	0.00344245
934	KLHDC8B	3.3392	0.00344753
935	LOC100505915	3.33843	0.00345156
936	FAM49A	3.33819	0.00345204
937	FAM200B	3.33684	0.00345932
938	SYT5	3.33679	0.00345932
939	SOBP	3.33626	0.00346413
940	BMT2	3.33547	0.00347216
941	TTC7B	3.33305	0.00349528
942	UBE2Z	3.33152	0.00350908
943	C1QL1	3.32878	0.00353821
944	POLR3K	3.32322	0.00360015
945	C5orf49	3.32139	0.00361505
946	C14orf132	3.3213	0.00361505
947	SFXN5	3.3212	0.00361505
948	KCNMB4	3.31983	0.00362723
949	ATF7IP2	3.31936	0.00362775
950	KLK5	3.31923	0.00362775
951	LMBRD2	3.31573	0.00366198
952	HIGD1A	3.31523	0.0036667
953	IFNGR2	3.31329	0.00368844
954	TAC3	3.31237	0.00369488
955	CLU	3.31142	0.00370369
956	ENSA	3.3106	0.00371266
957	GLRX5	3.30973	0.00372051
958	LRP1B	3.30816	0.00373699
959	CNTN3	3.30806	0.00373699
960	CEP83	3.30724	0.0037439
961	MARCKS	3.30712	0.0037439
962	ESD	3.306	0.00375699
963	GPC4	3.30466	0.00377083
964	CFAP52	3.30122	0.00380309
965	NECAB2	3.30116	0.00380309
966	ANKLE2	3.30049	0.00381025
967	RPL26L1	3.29978	0.00381791
968	TEKT2	3.29818	0.00383198
969	RBM15B	3.29686	0.00384686
970	PPP1R3G	3.29681	0.00384686
971	RIN1	3.29435	0.00386816
972	LGMN	3.29366	0.0038709
973	LRRC4C	3.28855	0.00393414
974	TERF1	3.2877	0.00394176
975	ALG1L	3.28571	0.00395991
976	TUBB8P12	3.28513	0.00396597
977	LINC00260	3.28051	0.0040194
978	ARHGEF4	3.28024	0.0040194
979	PYCR3	3.27991	0.0040222
980	RTF1	3.27916	0.0040308
981	CCBE1	3.27802	0.00403719
982	EMX2	3.27777	0.00403818
983	CES4A	3.27596	0.00405865
984	SLC25A42	3.27416	0.00407665
985	RPL38	3.27197	0.00410221
986	MAN1B1	3.27068	0.00411488
987	MAGED1	3.27045	0.00411632
988	DVL1	3.26893	0.0041335
989	SND1	3.26885	0.0041335
990	SLC7A4	3.26816	0.00413955
991	ZNF580	3.26669	0.00415708
992	COG5	3.26618	0.00416246
993	MAP1LC3A	3.26561	0.00416892
994	PANK2	3.26429	0.00418433
995	ATP6V0CP3	3.26348	0.00419425
996	ALYREF	3.26299	0.00419943
997	RPLP0	3.26232	0.00420728
998	CPSF6	3.25967	0.00424269
999	B3GALT6	3.25892	0.00424982
1000	RIMS1	3.25785	0.00426378
1001	CNIH3	3.25706	0.0042714
1002	CSTF3	3.25662	0.00427598
1003	SLC4A10	3.25524	0.00429275
1004	JAKMIP1	3.25463	0.00429991
1005	NUMBL	3.25436	0.0043018
1006	RITA1	3.25334	0.00431315
1007	SMG8	3.2527	0.00431866
1008	ARHGDIG	3.25213	0.00432197
1009	FOXRED2	3.25207	0.00432197
1010	MED10	3.25179	0.00432336
1011	ARMCX5	3.25157	0.00432336
1012	DRAP1	3.25028	0.00432957
1013	GBAP1	3.25016	0.00432957
1014	TSKU	3.24961	0.00433025
1015	NUDT16L1	3.24933	0.00433256
1016	HCG23	3.24882	0.00433611
1017	GRIN3A	3.24798	0.00434689
1018	RHNO1	3.24696	0.00435618
1019	ZBTB44	3.24639	0.00436288
1020	LRRC24	3.24375	0.00439716
1021	SERP1	3.24301	0.00440603
1022	B3GALNT1	3.24159	0.00442216
1023	COA7	3.23999	0.00444284
1024	MAN2B2	3.23937	0.0044504
1025	ARMC10	3.23737	0.00446897
1026	NWD2	3.2371	0.00447111
1027	GLO1	3.23586	0.00448846
1028	ANKDD1A	3.23363	0.00451514
1029	PAPD5	3.23285	0.00452199
1030	AMPD2	3.23236	0.00452457
1031	C3orf33	3.22975	0.00455093
1032	DGKA	3.22753	0.00457997
1033	NME7	3.22656	0.00458934
1034	KCTD13	3.22625	0.00459193
1035	SH3BGR	3.22587	0.00459588
1036	CSNK2A2	3.22501	0.00460536
1037	NDUFA11	3.22313	0.00462537
1038	SOX4	3.2231	0.00462537
1039	SLC8A2	3.22224	0.00463415
1040	RPL31P11	3.22205	0.00463415
1041	OSCAR	3.22202	0.00463415
1042	DKK3	3.22129	0.00464169
1043	NHLRC1	3.21636	0.00470461
1044	FAM71F1	3.21541	0.00471543
1045	DOC2A	3.21531	0.00471543
1046	TNFSF12	3.21375	0.00473887
1047	ACTR10	3.21073	0.00477581
1048	CDC42SE2	3.21054	0.0047764
1049	CHCHD1	3.20956	0.00477944
1050	PACRG	3.20918	0.00477944
1051	CCT7	3.20884	0.00478298
1052	DUSP26	3.20443	0.00484118
1053	USP11	3.2027	0.00486821
1054	COA6	3.20254	0.00486861
1055	SPINT2	3.20012	0.0048941
1056	LDHC	3.19838	0.0049192
1057	ACTR2	3.19675	0.00494252
1058	CD200	3.19578	0.0049511
1059	MPV17	3.19576	0.0049511
1060	CD24	3.1956	0.0049511
1061	PERM1	3.1953	0.00495221
1062	MMP16	3.19514	0.00495221
1063	MRPL3	3.19264	0.00498547
1064	PRRT1	3.19242	0.00498554
1065	CPNE7	3.19174	0.00498827
1066	ZNF418	3.19142	0.00499151
1067	SNU13	3.19086	0.00499732
1068	APMAP	3.19034	0.00500123
1069	BPNT1	3.19008	0.0050034
1070	KIF3A	3.18981	0.0050059
1071	SEMA6B	3.18871	0.00501817
1072	RND3	3.18836	0.00501921
1073	HTR7P1	3.18826	0.00501921
1074	SLA	3.18731	0.00503121
1075	CABCOCO1	3.18589	0.00504283
1076	MBLAC2	3.18547	0.00504743
1077	MUM1L1	3.18415	0.00506829
1078	MRPL30	3.18369	0.00507412
1079	ECHS1	3.18302	0.00508369
1080	FRRS1L	3.1826	0.00508787
1081	SSBP2	3.1824	0.00508787
1082	PIGZ	3.18227	0.00508787
1083	CNTNAP3B	3.18196	0.00508882
1084	LDHA	3.18195	0.00508882
1085	PPP1R32	3.18157	0.00509329
1086	TOMM7	3.1814	0.00509388
1087	BRF2	3.17852	0.00513282
1088	UBE2MP1	3.17829	0.00513288
1089	FZR1	3.17785	0.0051362
1090	MECR	3.17681	0.00514552
1091	COX6C	3.17592	0.00515896
1092	GALNT11	3.17558	0.00515962
1093	TENM3	3.17535	0.00515962
1094	COMMD9	3.1736	0.0051815
1095	CXCL14	3.17327	0.00518271
1096	MT3	3.17318	0.00518271
1097	ZNF239	3.17162	0.00519482
1098	AJAP1	3.17116	0.00519862
1099	ARHGAP28	3.17001	0.00521216
1100	SCGN	3.16788	0.00524593
1101	IL27RA	3.16698	0.00525984
1102	YAF2	3.16662	0.00526222
1103	ZER1	3.16603	0.00527008
1104	UBA5	3.16581	0.00527191
1105	STX12	3.16525	0.00527736
1106	RAPGEF1	3.16471	0.00528487
1107	AP1S1	3.16434	0.0052892
1108	STK17B	3.1641	0.0052892
1109	ADCY2	3.16409	0.0052892
1110	VHL	3.1639	0.00529046
1111	BHLHE22	3.16298	0.00530257
1112	SNHG20	3.1614	0.00532444
1113	PHLPP2	3.15942	0.00535619
1114	ICA1L	3.15834	0.00536912
1115	VPS45	3.1575	0.00538222
1116	HPCA	3.15558	0.0054107
1117	DRAXIN	3.15538	0.00541201
1118	ENTPD6	3.15373	0.00543578
1119	C1orf194	3.15341	0.00543941
1120	POMGNT2	3.15204	0.00546252
1121	EBNA1BP2	3.15185	0.00546319
1122	BEX5	3.15048	0.00547938
1123	TOMM6	3.1496	0.00548943
1124	GTF3C6	3.14935	0.00549174
1125	LYN	3.14915	0.00549323
1126	RAP1GAP	3.14901	0.00549343
1127	BAD	3.14712	0.00552211
1128	CYP46A1	3.14696	0.00552267
1129	PPP1R37	3.14625	0.00553141
1130	TUBA3FP	3.14454	0.00554728
1131	DNPH1	3.14344	0.00555853
1132	E2F5	3.14279	0.00556854
1133	GRIN2B	3.14258	0.00556883
1134	PACS1	3.1425	0.00556883
1135	NEUROD6	3.1424	0.00556883
1136	MLLT11	3.14024	0.00560534
1137	PP7080	3.13812	0.00562935
1138	BOD1L2	3.13749	0.00563661
1139	PCMT1	3.13702	0.00563891
1140	S100P	3.13623	0.00564335
1141	RXRA	3.1361	0.00564335
1142	EXOC3.AS1	3.13609	0.00564335
1143	SFTPD	3.13456	0.00566445
1144	RRP7BP	3.13376	0.00567514
1145	WRB	3.13329	0.0056811
1146	TNFRSF11A	3.13321	0.0056811
1147	ASPHD2	3.13087	0.00572172
1148	SERINC1	3.13043	0.00572777
1149	PDE1A	3.12928	0.00574302
1150	LINC00643	3.12831	0.00575722
1151	DZIP3	3.12788	0.00576329
1152	LINC00982	3.12507	0.00580774
1153	NUBPL	3.12488	0.00580774
1154	NIPSNAP3B	3.12419	0.00581409
1155	SMYD5	3.12182	0.00584658
1156	LAGE3	3.12039	0.00587247
1157	IMMP2L	3.11991	0.00587509
1158	AKAP5	3.11899	0.00588822
1159	BHLHB9	3.11877	0.00589019
1160	ERBB4	3.11823	0.0058961
1161	PIK3R2	3.1177	0.00589948
1162	RBBP7	3.11733	0.00590428
1163	L1CAM	3.11691	0.00591029
1164	RNF43	3.1163	0.00591512
1165	DPM2	3.11194	0.00598592
1166	MAPK8IP1P2	3.11158	0.00599073
1167	SMIM10L2B	3.11065	0.00600732
1168	ST6GAL2	3.10932	0.00602692
1169	ACOT8	3.10913	0.00602821
1170	STUM	3.10848	0.00603666
1171	PYDC1	3.10816	0.00604061
1172	PACSIN1	3.10699	0.00605474
1173	NDUFB8	3.10417	0.00610511
1174	PFN2	3.10387	0.00610885
1175	YLPM1	3.10349	0.00611181
1176	YTHDF2	3.10323	0.00611214
1177	TNNC1	3.10228	0.00612914
1178	AP3B2	3.10135	0.00613845
1179	RPS2	3.10084	0.00614424
1180	SMIM10L2A	3.10083	0.00614424
1181	DACH2	3.10049	0.00614881
1182	GPR135	3.10033	0.00614974
1183	THYN1	3.09984	0.00615724
1184	METTL26	3.09929	0.00616419
1185	SKAP2	3.09858	0.0061711
1186	BRINP3	3.09845	0.00617124
1187	ZNF91	3.09763	0.00618331
1188	TTYH3	3.0975	0.00618347
1189	FIP1L1	3.09738	0.00618353
1190	NKD2	3.09703	0.0061859
1191	FAM160B1	3.09581	0.00620631
1192	ZNF154	3.09534	0.00621358
1193	TPM3	3.09487	0.00621837
1194	MBD4	3.09298	0.00625061
1195	SPRED1	3.09229	0.00625761
1196	CDH4	3.09213	0.00625841
1197	CFDP1	3.09015	0.00629513
1198	C1orf21	3.08942	0.00630812
1199	PLAC9	3.08872	0.00631891
1200	RPL29	3.08868	0.00631891
1201	EMD	3.0882	0.00632649
1202	RBM4	3.08778	0.0063329
1203	SMIM19	3.08763	0.00633364
1204	UBAP2	3.08721	0.00633997
1205	LOC654780	3.08549	0.00637171
1206	DLGAP4	3.08494	0.00638077
1207	VWA3A	3.0833	0.00640596
1208	CBFA2T3	3.0831	0.00640753
1209	RIIAD1	3.08003	0.00646104
1210	CCT3	3.07955	0.00646889
1211	ALDOA	3.07899	0.00647467
1212	TNFAIP8L1	3.07681	0.00651637
1213	TSR3	3.07678	0.00651637
1214	SHISA7	3.07661	0.00651668
1215	COPS6	3.07653	0.00651668
1216	EFL1P1	3.07588	0.00652499
1217	PTPRA	3.07555	0.00652759
1218	HOPX	3.07514	0.00653404
1219	SLPI	3.07464	0.00654241
1220	PRR7	3.07311	0.00657353
1221	USP32P1	3.07081	0.00661912
1222	LRRC28	3.06913	0.00664892
1223	NPTX1	3.06868	0.00665576
1224	RPL12	3.06807	0.00666532
1225	SSSCA1	3.06802	0.00666532
1226	UBE2T	3.06785	0.00666647
1227	ASL	3.06599	0.00670006
1228	EFHB	3.06528	0.00671338
1229	PKIA	3.06321	0.0067493
1230	TXNL4A	3.06265	0.0067576
1231	UQCR11	3.06236	0.00676054
1232	TOLLIP	3.06175	0.0067689
1233	RGMB	3.06152	0.00676899
1234	BCKDK	3.06151	0.00676899
1235	DNAJB6	3.05962	0.0068012
1236	NBAS	3.0574	0.00684377
1237	PLB1	3.05662	0.00685895
1238	STX1A	3.05532	0.00688064
1239	RPS3A	3.05512	0.00688246
1240	PRORSD1P	3.05468	0.00688624
1241	TARBP1	3.05346	0.00690714
1242	CTGF	3.05303	0.00690904
1243	RUNX1T1	3.05004	0.00696467
1244	BAIAP2	3.04807	0.00700218
1245	MAN1A1	3.04769	0.00700568
1246	OTUB2	3.04546	0.00705231
1247	RTN1	3.0446	0.00706981
1248	RHBDD2	3.04424	0.00707544
1249	LCLAT1	3.04395	0.00707962
1250	PHPT1	3.04112	0.00714098
1251	ATP5MG	3.04017	0.00715513
1252	HPCAL1	3.03974	0.00715677
1253	LSM4	3.03824	0.00718108
1254	ZWINT	3.03791	0.00718215
1255	SLC39A3	3.03787	0.00718215
1256	RSPH1	3.03727	0.00719258
1257	MYB	3.03716	0.00719258
1258	LRRC2	3.03708	0.00719258
1259	PUM1	3.03672	0.0071986
1260	CDK5R1	3.03645	0.00719947
1261	GNAZ	3.03629	0.00720045
1262	MTHFD1L	3.03611	0.00720201
1263	C2orf15	3.0329	0.00726459
1264	SIVA1	3.0328	0.00726459
1265	C12orf45	3.03204	0.00727743
1266	COX6A1	3.03038	0.00730618
1267	ASH2L	3.02932	0.00732374
1268	TRIB1	3.02893	0.00733025
1269	TXN	3.02802	0.0073496
1270	TMEM39B	3.02717	0.00736462
1271	MSRA	3.02606	0.00738892
1272	SUPT7L	3.0252	0.00740422
1273	NOP10	3.02507	0.00740471
1274	DMD	3.02463	0.00741276
1275	RIPK2	3.02426	0.00741901
1276	PLPBP	3.02366	0.0074258
1277	RPS4Y1	3.02352	0.0074258
1278	MINOS1	3.02329	0.0074258
1279	EIF2S1	3.02281	0.00743478
1280	LOC202181	3.02137	0.0074644
1281	SBF1	3.02042	0.00748236
1282	UCHL3	3.01961	0.00749935
1283	PIM2	3.01945	0.00750049
1284	OAF	3.01925	0.00750257
1285	ZNF721	3.01822	0.00751969
1286	MEG3	3.01761	0.00753189
1287	FAM213B	3.01638	0.00754846
1288	LRRC40	3.01428	0.00759497
1289	PKP2	3.01394	0.0075979
1290	ZNRF1	3.01394	0.0075979
1291	R3HDM4	3.01259	0.00762519
1292	CAMK2D	3.01239	0.00762519
1293	LIMD2	3.01227	0.00762533
1294	DOK5	3.01147	0.00763582
1295	PAXIP1.AS1	3.00921	0.00768817
1296	GRM1	3.00813	0.00770674
1297	HBG1	3.00791	0.00770741
1298	NSMF	3.00777	0.00770741
1299	DPYSL4	3.00583	0.00775119
1300	CYB5D2	3.00582	0.00775119
1301	ISLR2	3.00545	0.00775465
1302	TBC1D14	3.00534	0.00775465
1303	PEX26	3.00441	0.00777255
1304	FAM27E3	3.00322	0.00779726
1305	SNRPC	3.00252	0.00781226
1306	ARL3	3.00186	0.00781745
1307	2005-03-01	3.00073	0.00784368
1308	C17orf51	3.00003	0.00785638
1309	PQBP1	2.99655	0.0079344
1310	C9orf16	2.99396	0.00799121
1311	LYPD8	2.99251	0.00801703
1312	LINGO1	2.99248	0.00801703
1313	DUSP11	2.99203	0.00802435
1314	CACNB3	2.99195	0.00802435
1315	CTR9	2.99168	0.00802553
1316	NFKBIE	2.99154	0.00802553
1317	TMEM108	2.99148	0.00802553
1318	NACA	2.99034	0.0080447
1319	SHISAL1	2.9903	0.0080447
1320	PPM1K	2.98894	0.0080707
1321	PANX1	2.98875	0.0080707
1322	RSPO3	2.98624	0.00813109
1323	MRPS10	2.9859	0.00813417
1324	SURF1	2.98554	0.00814076
1325	SNX32	2.98505	0.0081479
1326	CAP2	2.98386	0.00817069
1327	GFM2	2.98282	0.00819243
1328	TNIK	2.98192	0.00821349
1329	ZNF710.AS1	2.98164	0.00821513
1330	RAPGEFL1	2.98032	0.00824154
1331	PRMT1	2.97996	0.00824811
1332	NFIB	2.97919	0.00826549
1333	ENOX1	2.9778	0.00829741
1334	SLC25A18	2.97769	0.00829741
1335	ST7	2.97635	0.00832449
1336	GPR83	2.97502	0.00835753
1337	GIT1	2.97315	0.0083935
1338	CPNE6	2.97197	0.00841264
1339	PTGR1	2.97189	0.00841264
1340	FIGNL1	2.97154	0.0084192
1341	GAR1	2.97075	0.00843463
1342	AP2S1	2.97032	0.00844119
1343	TMEM74	2.96867	0.00846711
1344	SRSF9	2.96859	0.00846711
1345	FAM120AOS	2.96857	0.00846711
1346	COLQ	2.96614	0.00851059
1347	PTGER3	2.96325	0.00857747
1348	MAZ	2.96279	0.00858726
1349	SYNPO	2.96201	0.00859677
1350	CCDC171	2.95976	0.00865049
1351	UQCRFS1	2.95732	0.0087097
1352	RARA.AS1	2.95662	0.00872505
1353	SATL1	2.95624	0.00872505
1354	SLIT3	2.95563	0.00873238
1355	PEA15	2.95525	0.00874002
1356	CACNA1E	2.95494	0.0087457
1357	RPS10	2.95365	0.00877618
1358	KCTD6	2.95276	0.00879524
1359	ZNF184	2.95214	0.00880947
1360	RBFA	2.95168	0.00881647
1361	IQCJ	2.95147	0.00881933
1362	ADGRL3	2.95133	0.00882032
1363	RGS14	2.95109	0.00882395
1364	B4GALT5	2.95005	0.0088425
1365	RAE1	2.95	0.0088425
1366	PRPS1L1	2.94824	0.00887414
1367	GPI	2.94792	0.00888016
1368	TEK	2.94602	0.00893182
1369	CCDC34	2.94371	0.00898008
1370	RARRES1	2.94358	0.00898008
1371	EIF3J.AS1	2.9432	0.00898501
1372	C2orf81	2.94319	0.00898501
1373	CCT5	2.94208	0.00900775
1374	TUSC3	2.93922	0.00907201
1375	IFT27	2.93815	0.00910016
1376	FBXL16	2.93755	0.00911458
1377	RPL7	2.93719	0.00912209
1378	PI4KAP2	2.9369	0.00912726
1379	SYN1	2.93594	0.00914602
1380	RAB3GAP1	2.93573	0.00914773
1381	POLR3GL	2.93555	0.00914773
1382	LINC01351	2.93039	0.00928162
1383	PCGF3	2.92955	0.00930015
1384	CAPRIN1	2.92866	0.00931706
1385	NDUFB1	2.92757	0.00933849
1386	C17orf58	2.92751	0.00933849
1387	CHSY3	2.92677	0.00935406
1388	CCT2	2.92546	0.00938384
1389	RAB28	2.92483	0.00939614
1390	PRPS1	2.92292	0.0094474
1391	OTUD5	2.92186	0.00945982
1392	GMIP	2.92151	0.00946387
1393	PHF20L1	2.92096	0.00947741
1394	SPATA20	2.92082	0.00947833
1395	NUDCD1	2.9194	0.00950527
1396	C1orf115	2.91717	0.0095609
1397	PPFIA2	2.91704	0.0095609
1398	ACBD6	2.91675	0.00956645
1399	HNRNPD	2.91614	0.00957859
1400	DUSP19	2.91573	0.00958163
1401	CHID1	2.91549	0.00958183
1402	ARSK	2.91452	0.00960522
1403	DDX54	2.91306	0.00963667
1404	SPRN	2.91186	0.0096676
1405	SLC41A3	2.91185	0.0096676
1406	CDK5	2.90913	0.0097272
1407	TXN2	2.90675	0.00978964
1408	MSANTD1	2.90627	0.00980024
1409	ST20	2.90618	0.00980024
1410	CDH8	2.90411	0.00984208
1411	NOMO1	2.90385	0.00984352
1412	ATL1	2.90308	0.00986052
1413	ENC1	2.90262	0.00986526
1414	SMAD3	2.90177	0.00988885
1415	PSMG1	2.90096	0.00990773
1416	UBE2L6	2.89995	0.00993621
1417	CERS6	2.89965	0.00994155
1418	ARNT2	2.89808	0.00998206
1419	EGR3	2.89654	0.0100141
1420	CNTNAP3	2.89441	0.0100686
1421	KRTAP5.AS1	2.89386	0.0100768
1422	FAM131A	2.89384	0.0100768
1423	NTRK3	2.8928	0.0101069
1424	ASCL2	2.89245	0.0101147
1425	TSNAX	2.89172	0.0101346
1426	PSME2	2.89159	0.0101354
1427	BASP1	2.89105	0.0101486
1428	HMGCLL1	2.89095	0.0101486
1429	FARSB	2.89086	0.0101486
1430	ADRA2C	2.89039	0.0101571
1431	SEH1L	2.88519	0.0103091
1432	SEL1L3	2.88424	0.0103332
1433	DCTN3	2.88404	0.0103361
1434	TSPYL2	2.8835	0.0103469
1435	HPRT1	2.88309	0.0103501
1436	DDX20	2.88248	0.0103596
1437	COA3	2.88206	0.0103699
1438	NAF1	2.8814	0.0103812
1439	ASIC2	2.87872	0.0104455
1440	ATP6V0E2	2.87492	0.0105403
1441	PDE4DIP	2.87391	0.0105598
1442	TOMM5	2.87354	0.0105685
1443	PAX6	2.87173	0.0106117
1444	MGRN1	2.87072	0.010635
1445	C1R	2.87045	0.0106351
1446	FAM92A1P2	2.87036	0.0106351
1447	FBXO6	2.87031	0.0106351
1448	DIAPH2	2.86818	0.0106973
1449	MED6	2.86814	0.0106973
1450	CCDC113	2.86798	0.0106973
1451	PIGS	2.86779	0.0106973
1452	CADM3	2.86774	0.0106973
1453	GFPT1	2.86772	0.0106973
1454	RFC5	2.86761	0.0106977
1455	MDGA1	2.8674	0.0107009
1456	NSA2	2.86713	0.0107065
1457	PPM1F	2.86681	0.010714
1458	TOR1A	2.86552	0.0107506
1459	RTL8C	2.86508	0.0107583
1460	WIPI2	2.863	0.0108139
1461	DDX10	2.86293	0.0108139
1462	DLG3	2.86293	0.0108139
1463	MGAT4B	2.86271	0.0108177
1464	PPEF1	2.86199	0.010839
1465	MKL1	2.86145	0.0108538
1466	RASL11B	2.86027	0.0108879
1467	LINC02076	2.85981	0.0108991
1468	C2CD2L	2.85855	0.0109317
1469	SNRPD2	2.85684	0.0109728
1470	ARPC5L	2.85609	0.0109772
1471	TTC13	2.85303	0.0110727
1472	ZFYVE21	2.85279	0.0110739
1473	LOC100507387	2.85279	0.0110739
1474	EXOSC4	2.85205	0.0110928
1475	NACA2	2.85204	0.0110928
1476	GSTM3	2.85066	0.0111335
1477	ILDR2	2.84992	0.0111488
1478	NRG3	2.84896	0.0111677
1479	TUBB6	2.848	0.0111979
1480	GALNT18	2.84768	0.0112047
1481	CBX6	2.84669	0.0112331
1482	USP22	2.84435	0.0113049
1483	PGAM4	2.84381	0.0113071
1484	NCOA1	2.84346	0.0113071
1485	MPP2	2.84274	0.0113252
1486	HS3ST4	2.84273	0.0113252
1487	NMT1	2.84197	0.0113414
1488	LINC01551	2.84194	0.0113414
1489	ATP6V1A	2.84187	0.0113414
1490	RPL29P2	2.84123	0.0113572
1491	GPM6B	2.83975	0.0113988
1492	CCK	2.8394	0.0114038
1493	HMGCS1	2.83838	0.0114332
1494	GPR27	2.83788	0.0114435
1495	PTBP2	2.83776	0.0114442
1496	OPRK1	2.83678	0.0114645
1497	ZNRF3	2.83575	0.011487
1498	PGBD5	2.83475	0.0115119
1499	POLR1E	2.83368	0.0115391
1500	TNFRSF14	2.8318	0.0115924
1501	SMIM29	2.83051	0.0116357
1502	TAF9	2.82926	0.011665
1503	GRM5	2.82919	0.011665
1504	KCTD4	2.82888	0.0116726
1505	KLHL26	2.82806	0.011695
1506	TIPRL	2.82706	0.011724
1507	NR2C2	2.82581	0.0117625
1508	CETN2	2.82478	0.0117889
1509	DBNL	2.82273	0.0118521
1510	FAM19A1	2.82263	0.0118521
1511	PTPN18	2.82246	0.0118521
1512	ZNF648	2.82226	0.0118556
1513	ALOX12P2	2.82175	0.0118669
1514	RPL36A	2.82119	0.0118814
1515	GLOD4	2.82116	0.0118814
1516	DBET	2.82102	0.0118828
1517	MAP4K3	2.81881	0.0119534
1518	ZNF793	2.81762	0.0119849
1519	MAST3	2.81628	0.0120212
1520	ERLIN1	2.81584	0.0120338
1521	CCDC74B	2.81574	0.0120338
1522	EIF3D	2.81538	0.0120435
1523	ANKRD12	2.81268	0.0121236
1524	HEXA	2.81264	0.0121236
1525	PNOC	2.81223	0.0121351
1526	ACACA	2.81174	0.0121462
1527	STRADB	2.8113	0.0121588
1528	JMJD4	2.81101	0.0121651
1529	DISP2	2.81078	0.0121671
1530	ZSWIM7	2.81068	0.0121671
1531	RCHY1	2.81055	0.0121674
1532	NACC1	2.81026	0.0121712
1533	KRT17	2.80931	0.0121932
1534	ASXL3	2.80928	0.0121932
1535	COL21A1	2.80815	0.0122282
1536	ADCK5	2.80785	0.0122359
1537	LOC285097	2.80683	0.0122709
1538	CA11	2.80608	0.0122895
1539	NKAIN3	2.80604	0.0122895
1540	PAPLN	2.80556	0.0123041
1541	C8orf34	2.80293	0.0123763
1542	SEC14L2	2.80273	0.0123763
1543	PBX1	2.80231	0.0123821
1544	2001-03-01	2.80168	0.0123984
1545	CHMP2A	2.80109	0.0124094
1546	NOP56	2.80073	0.0124155
1547	RAC1	2.79974	0.012442
1548	ANXA11	2.79823	0.0124887
1549	TMEM94	2.79787	0.0124987
1550	ARNTL2	2.79688	0.0125214
1551	FAM161A	2.79674	0.0125219
1552	MRPL14	2.79554	0.0125504
1553	FSIP1	2.79344	0.0126092
1554	NDUFAF8	2.79332	0.0126092
1555	WDR66	2.79306	0.0126116
1556	FEM1A	2.79256	0.0126157
1557	CPLX3	2.79216	0.0126197
1558	FAM32A	2.79089	0.0126537
1559	ANAPC11	2.78991	0.0126758
1560	SUGT1P3	2.78963	0.0126758
1561	ATP5MD	2.78953	0.0126758
1562	SNAP47	2.7891	0.0126886
1563	EIF3K	2.78845	0.012705
1564	VIM	2.78838	0.012705
1565	RCN2	2.78822	0.0127073
1566	FIG4	2.78698	0.0127484
1567	LY6E	2.78576	0.0127777
1568	UBE2L5	2.78347	0.0128308
1569	DAAM1	2.78345	0.0128308
1570	ZCCHC18	2.7834	0.0128308
1571	GSTO2	2.78329	0.0128314
1572	WASF3	2.78317	0.0128322
1573	AZIN1	2.78258	0.0128517
1574	GTPBP1	2.77999	0.0129468
1575	RTL10	2.77987	0.0129474
1576	UBXN11	2.77911	0.0129698
1577	KIAA0895L	2.77823	0.0129894
1578	ADAMTS8	2.77782	0.012994
1579	DGAT2	2.77747	0.0130038
1580	TSPAN7	2.77689	0.0130194
1581	RPL26	2.7767	0.0130228
1582	SEC24D	2.77622	0.0130291
1583	SIRPA	2.77606	0.0130291
1584	RNF187	2.77598	0.0130291
1585	CCHCR1	2.77472	0.0130667
1586	APEX1	2.77358	0.0131085
1587	RPL37A	2.77178	0.0131515
1588	ADIRF	2.77015	0.0132048
1589	GPRASP1	2.77012	0.0132048
1590	CDO1	2.76979	0.0132142
1591	ZNF575	2.76866	0.0132522
1592	NME1	2.76851	0.0132525
1593	LINC02361	2.76762	0.0132745
1594	DPP10	2.7674	0.0132794
1595	SDHAF4	2.76625	0.0133144
1596	CSMD3	2.76471	0.0133653
1597	SMAP2	2.76332	0.0134182
1598	DDRGK1	2.76113	0.0135048
1599	RNASEH2C	2.75945	0.0135622
1600	RNF145	2.75893	0.0135757
1601	PPP1R1A	2.75692	0.0136389
1602	LTBP4	2.75635	0.0136584
1603	NABP1	2.75446	0.0137254
1604	PRDM10	2.75393	0.0137379
1605	PRKCI	2.75334	0.0137394
1606	CRB1	2.752	0.0137795
1607	ZNF469	2.7509	0.0138133
1608	PARVA	2.75062	0.0138213
1609	DCAF4	2.75046	0.0138239
1610	RPS14	2.74846	0.0138878
1611	SIDT1	2.74664	0.0139443
1612	LOC729683	2.74627	0.013956
1613	TOMM20	2.74543	0.0139752
1614	KRT14	2.74358	0.0140253
1615	CYP26A1	2.74247	0.0140561
1616	XIAP	2.74184	0.0140749
1617	ZIC5	2.74087	0.0141018
1618	AP2M1	2.74079	0.0141018
1619	FBXW2	2.74064	0.0141018
1620	FLOT2	2.74058	0.0141018
1621	METAP1	2.74014	0.0141146
1622	POLR3C	2.73991	0.0141203
1623	PUF60	2.73804	0.0141858
1624	OAZ2	2.738	0.0141858
1625	DCTPP1	2.73693	0.0142152
1626	HIST1H2BK	2.73673	0.0142192
1627	USP7	2.73467	0.0142898
1628	GOLGA6L17P	2.73463	0.0142898
1629	CARMIL1	2.73345	0.0143329
1630	B3GAT1	2.73204	0.0143861
1631	ADGRB1	2.73193	0.0143867
1632	STX17.AS1	2.73145	0.0143989
1633	ZNF200	2.73014	0.0144396
1634	BDNF	2.72885	0.0144835
1635	SLC39A10	2.72686	0.0145625
1636	CCND2	2.72671	0.014565
1637	MED14OS	2.7253	0.0146144
1638	RPS27A	2.72415	0.0146527
1639	SNUPN	2.72367	0.0146637
1640	CLUL1	2.72313	0.0146767
1641	TRIM68	2.72259	0.0146904
1642	NXPH1	2.72253	0.0146904
1643	PLXNB2	2.72174	0.0147138
1644	LOC389895	2.72163	0.0147138
1645	CDKN2AIPNL	2.72141	0.0147192
1646	STRN4	2.72122	0.0147209
1647	HMGN4	2.72059	0.0147345
1648	CSMD1	2.72011	0.0147514
1649	ABHD17C	2.71952	0.0147738
1650	ACTR1A	2.71937	0.0147758
1651	APTR	2.71909	0.0147801
1652	UBE2K	2.71805	0.014822
1653	SMARCA2	2.71713	0.0148501
1654	PTPRG	2.71705	0.0148501
1655	ERGIC3	2.71684	0.0148552
1656	TNPO2	2.71534	0.0149139
1657	KIF22	2.71443	0.014942
1658	DNLZ	2.71389	0.0149622
1659	MTMR9	2.71053	0.0150841
1660	HMGA1	2.71018	0.0150959
1661	ACCS	2.70758	0.0151926
1662	BSN	2.70706	0.015208
1663	DMTN	2.70666	0.0152175
1664	RPL35	2.70628	0.0152306
1665	GABRA3	2.70529	0.0152682
1666	PTRHD1	2.70392	0.0153217
1667	UNC119	2.70341	0.0153371
1668	NRP2	2.70339	0.0153371
1669	FJX1	2.70274	0.0153583
1670	RC3H2	2.70257	0.015362
1671	ZFR	2.70204	0.015377
1672	PITPNB	2.70197	0.015377
1673	DENND6B	2.70196	0.015377
1674	C19orf70	2.70134	0.0154011
1675	VRK1	2.70112	0.0154071
1676	CXADRP3	2.69793	0.0155468
1677	TBPL1	2.69658	0.0156054
1678	ALDH1L1	2.69539	0.015652
1679	CDK17	2.69377	0.015715
1680	SBF1P1	2.69306	0.0157396
1681	GPR88	2.69243	0.0157606
1682	ARHGEF9	2.69129	0.0158056
1683	PPM1G	2.69099	0.0158149
1684	UBXN6	2.69071	0.0158196
1685	VPS33B	2.69024	0.0158372
1686	MSL3	2.68968	0.015855
1687	PGAM1	2.68867	0.0158984
1688	IL33	2.68798	0.0159175
1689	SNRPE	2.68789	0.0159175
1690	SPRYD3	2.68653	0.0159734
1691	PRODH	2.68405	0.0160698
1692	TMEM126A	2.68377	0.0160783
1693	RTN4RL2	2.68192	0.0161558
1694	NRCAM	2.68161	0.0161597
1695	USE1	2.68003	0.0162271
1696	ZNRF4	2.67862	0.0162863
1697	WDR47	2.67785	0.0163194
1698	BLCAP	2.67756	0.0163242
1699	TIMM17B	2.67701	0.0163465
1700	GRSF1	2.67399	0.0164761
1701	FAM167A	2.67241	0.0165352
1702	MYADM	2.67137	0.016577
1703	ATP6V1F	2.67062	0.0166051
1704	LOC101927752	2.67019	0.0166168
1705	ZNF735	2.67004	0.0166194
1706	GMFG	2.66832	0.0166948
1707	LOC100128164	2.66794	0.016703
1708	GPSM1	2.66756	0.01671
1709	SNX3	2.66554	0.0168011
1710	TRAIP	2.66508	0.0168194
1711	CCDC173	2.66479	0.0168294
1712	PPP3CB	2.66399	0.0168635
1713	POLR3H	2.66392	0.0168635
1714	TBCK	2.66373	0.0168653
1715	TENM2	2.66355	0.0168679
1716	RPL4	2.66238	0.0169174
1717	PIPSL	2.66127	0.0169516
1718	TRIM27	2.66113	0.0169518
1719	YDJC	2.66097	0.0169519
1720	C2orf74	2.6597	0.0170096
1721	RRAS2	2.65899	0.0170375
1722	AP3D1	2.65896	0.0170375
1723	MED15	2.65882	0.0170401
1724	BCAN	2.65827	0.0170573
1725	MAPK14	2.6581	0.0170573
1726	SPATA7	2.65695	0.0170919
1727	INTS10	2.6559	0.0171263
1728	FGD1	2.65535	0.017149
1729	MAPK8IP2	2.65411	0.0171984
1730	TSTA3	2.65399	0.0171998
1731	HK1	2.65357	0.0172115
1732	LRP3	2.65245	0.01725
1733	IDNK	2.65225	0.0172555
1734	RHEB	2.65144	0.0172775
1735	KAT14	2.65086	0.0172936
1736	ADGRB2	2.65085	0.0172936
1737	SLC25A26	2.64849	0.0174012
1738	MTFMT	2.64842	0.0174012
1739	GGNBP1	2.6474	0.0174462
1740	CMAS	2.64659	0.0174792
1741	ACO2	2.64621	0.0174942
1742	SIRPG	2.64285	0.0176199
1743	ELMO2	2.64231	0.0176433
1744	UBE2E2	2.64211	0.017649
1745	CYTOR	2.64109	0.0176878
1746	EGR4	2.6398	0.017736
1747	SLC29A3	2.63926	0.0177591
1748	GPR150	2.63889	0.0177737
1749	PLPP5	2.63794	0.017814
1750	CFD	2.63692	0.0178578
1751	BEND3	2.63617	0.0178824
1752	C8orf46	2.63605	0.0178827
1753	ATP9B	2.63551	0.0179026
1754	RNF2	2.63539	0.0179041
1755	CCKBR	2.63485	0.0179263
1756	CENPV	2.63385	0.0179611
1757	SYNPR	2.63343	0.017972
1758	IGF1	2.63329	0.017972
1759	UBTF	2.63316	0.0179733
1760	MYL5	2.63292	0.0179807
1761	DGKB	2.63241	0.0179981
1762	DLG4	2.63189	0.0180212
1763	SLC29A4	2.63164	0.0180294
1764	EFNB1	2.63081	0.0180685
1765	PTPRN2	2.63039	0.018086
1766	PSME3	2.62867	0.0181433
1767	CTDSPL2	2.62753	0.0181892
1768	RPS15	2.62502	0.018309
1769	CREG2	2.62384	0.0183579
1770	CRCP	2.62256	0.0184019
1771	ADAMTS9	2.62207	0.0184187
1772	EIF6	2.62173	0.018432
1773	CFL1P1	2.62015	0.0185025
1774	LOC107984035	2.61974	0.0185146
1775	FBXO44	2.61952	0.0185218
1776	CAPN10	2.619	0.0185451
1777	LOC102724156	2.61844	0.0185703
1778	ATP6V0D1	2.617	0.018629
1779	ARHGAP6	2.61589	0.0186797
1780	TRAPPC2L	2.61543	0.0186999
1781	CACYBP	2.61526	0.0187039
1782	DYNC1I1	2.61362	0.0187788
1783	TPI1P2	2.6129	0.0188084
1784	BAIAP2.AS1	2.61278	0.0188099
1785	ACOX3	2.61186	0.0188457
1786	OLFML2B	2.61155	0.018857
1787	SRSF2	2.61147	0.018857
1788	GLRA3	2.61027	0.0188982
1789	SYTL5	2.60999	0.018904
1790	DCX	2.60968	0.0189103
1791	NUDT18	2.60944	0.0189137
1792	TTPAL	2.60796	0.0189662
1793	CTNNA2	2.60722	0.0190006
1794	PLEKHA2	2.60714	0.0190006
1795	UNC80	2.60651	0.0190303
1796	ATP6V0C	2.60616	0.0190346
1797	FAM181A	2.60583	0.0190433
1798	MCTP1	2.60567	0.0190448
1799	THAP9.AS1	2.60558	0.0190448
1800	COL5A3	2.60549	0.0190448
1801	CCDC117	2.60534	0.0190448
1802	SNAI3.AS1	2.60445	0.0190853
1803	PLCH1	2.6043	0.019086
1804	PRKN	2.60424	0.019086
1805	C17orf67	2.60391	0.0190952
1806	NETO1	2.60328	0.0191189
1807	LINC02482	2.60147	0.0191947
1808	XPO1	2.60105	0.0192082
1809	NPHS1	2.59984	0.0192658
1810	ZFAND2A	2.59785	0.0193474
1811	MARCO	2.59734	0.0193556
1812	MORF4L2	2.59671	0.019376
1813	CCDC189	2.59556	0.0194256
1814	CAMK2N1	2.59422	0.0194857
1815	EBAG9	2.59346	0.0195136
1816	CDYL2	2.59337	0.0195136
1817	TCEAL1	2.59325	0.0195136
1818	FAM212B	2.59319	0.0195136
1819	NBDY	2.59166	0.0195833
1820	C1orf53	2.5916	0.0195833
1821	2009-03-01	2.59116	0.0195997
1822	SMAD2	2.59113	0.0195997
1823	C8orf44	2.59099	0.0195997
1824	CPNE5	2.59022	0.0196313
1825	SCFD1	2.59012	0.0196318
1826	KIAA0513	2.58829	0.0197206
1827	POLR2J4	2.58691	0.0197889
1828	ARPC1A	2.58683	0.0197889
1829	RPL21	2.5859	0.0198373
1830	ZNF517	2.58561	0.0198455
1831	OSCP1	2.58549	0.0198455
1832	MVD	2.58543	0.0198455
1833	DGKZ	2.5854	0.0198455
1834	MRPL20	2.58138	0.0200261
1835	TMEM234	2.58138	0.0200261
1836	CITED1	2.57999	0.0200805
1837	MLX	2.57988	0.0200815
1838	ERCC1	2.57935	0.0201022
1839	PPP1R12A	2.5792	0.0201051
1840	HSPB3	2.57837	0.020133
1841	EIF1	2.57735	0.0201692
1842	CCND3	2.5773	0.0201692
1843	PQLC1	2.57532	0.02028
1844	ZC3H12B	2.57499	0.0202939
1845	THSD1	2.57466	0.0203031
1846	HAGH	2.57415	0.0203274
1847	DR1	2.57267	0.0203925
1848	PGAP3	2.57257	0.0203925
1849	IL1B	2.57251	0.0203925
1850	LRRC7	2.5709	0.0204717
1851	CXorf67	2.57002	0.0205132
1852	ADTRP	2.56984	0.0205168
1853	ALKAL2	2.56973	0.0205168
1854	PTGER4	2.56959	0.0205172
1855	TCTE1	2.56905	0.020539
1856	TTC3	2.56869	0.0205498
1857	NACAP1	2.56835	0.0205641
1858	PDK2	2.56738	0.020601
1859	ALPL	2.56719	0.0206035
1860	BCL11B	2.56716	0.0206035
1861	LINC02217	2.56281	0.0208202
1862	BOP1	2.56228	0.0208466
1863	LOC100130705	2.56203	0.0208565
1864	ACTG1P4	2.56179	0.0208654
1865	TOX3	2.5598	0.020953
1866	SLC17A7	2.5587	0.0210143
1867	PRKAG1	2.55831	0.0210322
1868	UNC5D	2.55809	0.0210351
1869	GPR6	2.55798	0.021036
1870	SLC26A1	2.5578	0.021042
1871	SSRP1	2.55691	0.0210903
1872	CRYM	2.55566	0.0211393
1873	EIF3H	2.55506	0.0211646
1874	CREBL2	2.55376	0.0212272
1875	GLCE	2.55368	0.0212272
1876	C1orf216	2.55344	0.0212362
1877	CNPY2	2.55286	0.0212608
1878	FAM50B	2.55111	0.0213353
1879	UBR4	2.55102	0.0213353
1880	ACKR3	2.54915	0.021434
1881	DLEU7	2.54792	0.021479
1882	SPHKAP	2.54781	0.021479
1883	DIAPH3	2.54774	0.021479
1884	MAPK12	2.5477	0.021479
1885	SLIRP	2.54734	0.0214907
1886	BRCC3	2.54682	0.0215174
1887	CAPZA2	2.54648	0.0215333
1888	PNMA1	2.5456	0.021573
1889	CCDC103	2.54532	0.0215774
1890	ADRA1B	2.54532	0.0215774
1891	SNAP29	2.54435	0.0216317
1892	VPS37C	2.54406	0.0216446
1893	C16orf74	2.54272	0.021706
1894	GPALPP1	2.54221	0.0217241
1895	PPP1R11	2.54216	0.0217241
1896	CAND2	2.54138	0.0217669
1897	KLF8	2.54124	0.0217704
1898	TMEM203	2.54115	0.0217705
1899	IL13RA2	2.54011	0.0218241
1900	ILF3.AS1	2.53993	0.0218298
1901	SIRPB1	2.53929	0.0218533
1902	PPP1R7	2.53816	0.0219073
1903	PAFAH1B3	2.53776	0.0219247
1904	RASGEF1C	2.53766	0.0219247
1905	NCAN	2.53714	0.0219492
1906	NSD3	2.5364	0.0219906
1907	HTR4	2.53545	0.0220393
1908	PRKG1	2.53474	0.0220635
1909	LSM10	2.53465	0.0220635
1910	MAPK3	2.53172	0.0222158
1911	ITFG1	2.53168	0.0222158
1912	PCDH11Y	2.53149	0.0222228
1913	MAP3K4	2.53009	0.0223007
1914	ACBD7	2.52816	0.022395
1915	LOC100507557	2.52735	0.0224411
1916	EIF3L	2.52651	0.0224781
1917	RPRD1A	2.52625	0.022489
1918	SLC15A2	2.52478	0.0225722
1919	CHST7	2.52324	0.0226599
1920	SLC9A6	2.52316	0.0226599
1921	XPO6	2.5226	0.0226842
1922	TMEM132A	2.52252	0.0226842
1923	PAFAH1B1	2.52231	0.0226863
1924	ELOC	2.52203	0.0226988
1925	PISD	2.52149	0.0227221
1926	NRDC	2.52109	0.0227414
1927	MARK4	2.52102	0.0227414
1928	NDN	2.52092	0.0227422
1929	MMS19	2.51944	0.0228154
1930	GDAP1	2.51799	0.0228863
1931	FAM47E	2.51784	0.0228906
1932	RPL35A	2.51775	0.0228908
1933	HAX1	2.51747	0.022903
1934	PEX19	2.51684	0.0229332
1935	REXO5	2.51653	0.0229472
1936	TEF	2.51537	0.0230116
1937	PRDM16	2.51379	0.0230918
1938	FBRSL1	2.51322	0.0230975
1939	CATSPER2P1	2.51303	0.0230975
1940	RAB12	2.51301	0.0230975
1941	ZMIZ2	2.5117	0.0231718
1942	TTC19	2.51087	0.0232153
1943	TGFB2	2.51054	0.0232194
1944	SNHG15	2.50909	0.0232982
1945	POLR3F	2.50822	0.0233437
1946	FNDC11	2.5069	0.0234252
1947	FHOD3	2.50591	0.0234766
1948	SUGP1	2.50583	0.0234766
1949	PPIH	2.50559	0.0234777
1950	DYRK3	2.50544	0.0234818
1951	TUBA1B	2.5053	0.0234854
1952	NECTIN3	2.50433	0.0235372
1953	INHA	2.50426	0.0235372
1954	PCNX1	2.50408	0.0235437
1955	TBL2	2.5038	0.0235562
1956	OVOL2	2.50283	0.0236133
1957	MBTPS1	2.50102	0.0237075
1958	RSL24D1	2.49973	0.0237645
1959	KIF1A	2.49946	0.0237771
1960	KLHL2	2.49761	0.0238835
1961	LHFPL4	2.49659	0.0239294
1962	TOR3A	2.49632	0.0239357
1963	C16orf95	2.4958	0.0239554
1964	DECR2	2.49568	0.0239554
1965	FAM86B3P	2.49533	0.0239678
1966	ERICH6.AS1	2.49509	0.0239775
1967	MARK1	2.49399	0.0240405
1968	RLF	2.49339	0.0240695
1969	PRKD2	2.49279	0.0240813
1970	GNG3	2.49217	0.0241114
1971	ME3	2.49147	0.0241341
1972	DNAJC7	2.49141	0.0241341
1973	HES5	2.49132	0.0241341
1974	DAGLB	2.48901	0.0242512
1975	RAD9A	2.4886	0.0242721
1976	NUFIP1	2.48822	0.0242852
1977	VPS13A	2.48806	0.0242853
1978	ADD3	2.48761	0.0243056
1979	SLC17A8	2.48745	0.0243056
1980	LOC644794	2.48674	0.0243415
1981	KIAA0930	2.48656	0.0243455
1982	TMEM159	2.48632	0.0243455
1983	FAM160A2	2.48624	0.0243455
1984	CAMLG	2.48503	0.0244227
1985	CENPT	2.4843	0.0244434
1986	KCNV1	2.4843	0.0244434
1987	USP12	2.48395	0.0244551
1988	A1BG.AS1	2.48343	0.0244796
1989	MFSD4A	2.48307	0.0244979
1990	CIC	2.48285	0.0245072
1991	MYH7	2.48222	0.0245425
1992	SUPT3H	2.48197	0.024547
1993	RPL21P44	2.48193	0.024547
1994	PTPRZ1	2.48151	0.0245678
1995	NEDD8	2.4812	0.02458
1996	NICN1	2.48013	0.0246477
1997	SAP30BP	2.47933	0.024697
1998	GASAL1	2.47906	0.0247101
[truncated: 13,635 more rows]
