# Supplementary material for: Cellular and molecular signatures of in vivo imaging measures of GABAergic neurotransmission in the human brain
Source: Commun Biol. 2022 Apr 19;5:372. doi: 10.1038/s42003-022-03268-1 (PMC9018713; doi:10.1038/s42003-022-03268-1)
Supplement: Supplementary file 5 — Supplementary Data 2 [file 42003_2022_3268_MOESM5_ESM.xlsx]

## Sheet: Supplementary table 2
Supplementary Table 2. Results from the first principal component of the cluster-wise PLS regression analysis for [11C]Ro15-4513.
	Cluster	Weight (Z)	pFDR
1	MEdarkgrey	6.17929	1.67e-08
2	MElightgreen	4.80136	1.02e-05
3	MEivory	4.28651	9.44e-05
4	MEdarkgreen	4.02021	0.000251968
5	MEsienna3	3.79845	0.000473212
6	MEdarkslateblue	3.12975	0.00324914
7	MEbisque4	2.94692	0.00521546
8	MEdarkmagenta	2.76781	0.00815165
9	MEdarkturquoise	2.73749	0.00847197
10	MEpaleturquoise	2.41161	0.019664
11	MEplum2	2.38221	0.0203379
12	MEblue	2.26424	0.0255229
13	MEsteelblue	2.1112	0.034755
14	MEgreen	1.85096	0.0595916
15	MEgreenyellow	1.74287	0.0705088
16	MEthistle2	1.66359	0.0806795
17	MEorange	1.45688	0.114361
18	MEplum1	1.19773	0.169055
19	MEturquoise	0.856933	0.248257
20	MEroyalblue	0.541631	0.347498
21	MEskyblue3	0.472703	0.367712
22	MEpink	0.440795	0.368168
23	MEcyan	0.0706992	0.48107
24	MEsalmon	-0.034534	0.486226
25	MEred	-0.0769598	0.48107
26	MEbrown4	-0.109267	0.48107
27	MElightcyan	-0.184839	0.462234
28	MEmagenta	-0.432285	0.368168
29	MEdarkorange	-0.601939	0.330874
30	MEfloralwhite	-0.654129	0.317589
31	MElightyellow	-0.902468	0.238425
32	MEdarkred	-1.02154	0.204666
33	MEdarkorange2	-1.10644	0.183735
34	MEyellowgreen	-1.17354	0.169055
35	MEpurple	-1.17681	0.169055
36	MEmidnightblue	-1.18899	0.169055
37	MEviolet	-1.60202	0.0886848
38	MEthistle1	-1.82389	0.0611163
39	MEyellow	-2.05948	0.0379871
40	MEbrown	-2.13659	0.033937
41	MElightcyan1	-2.32847	0.0224814
42	MEdarkolivegreen	-2.47241	0.0174465
43	MEskyblue	-2.89892	0.00572685
44	MEtan	-3.10379	0.00331164
45	MEsalmon4	-3.13546	0.00324914
46	MEblack	-3.394	0.00149242
47	MEwhite	-3.56128	0.000872301
48	MElightsteelblue1	-3.64566	0.000693449
49	MEgrey60	-3.73545	0.000541311
50	MEmediumpurple3	-3.86263	0.000416648
51	MEsaddlebrown	-4.9244	7.33e-06
52	MEorangered4	-5.52214	4.35e-07
