# Supplementary material for: Cellular and molecular signatures of in vivo imaging measures of GABAergic neurotransmission in the human brain
Source: Commun Biol. 2022 Apr 19;5:372. doi: 10.1038/s42003-022-03268-1 (PMC9018713; doi:10.1038/s42003-022-03268-1)
Supplement: Supplementary file 6 — Supplementary Data 3 [file 42003_2022_3268_MOESM6_ESM.xlsx]

## Sheet: Supplementary table 3
Supplementary Table 3. Results from the first principal component of the gene-wise PLS regression analysis for [11C]flumazenil.
	Gene	Weight (Z)	pFDR
1	CUL3	7.6158	1.43e-10
2	MAST4	7.57298	1.43e-10
3	ZNF786	7.36926	3.46e-10
4	ATRNL1	7.36488	3.46e-10
5	ZNF148	7.23451	5.96e-10
6	KAT8	7.2187	5.96e-10
7	MAP3K13	7.21635	5.96e-10
8	CDC42EP3	7.17953	6.22e-10
9	CABP1	7.13923	6.22e-10
10	SRPK1	7.13488	6.22e-10
11	KIAA1107	7.1333	6.22e-10
12	CELSR3	7.11968	6.22e-10
13	PDS5B	7.11571	6.22e-10
14	FAM217B	7.04369	9.76e-10
15	ZNF398	7.0183	1.1e-09
16	MOK	7.00526	1.13e-09
17	RBBP4	6.97255	1.28e-09
18	DPP8	6.95162	1.36e-09
19	MRPS30	6.94371	1.36e-09
20	RORB	6.94362	1.36e-09
21	CTNNAL1	6.91351	1.45e-09
22	GABRB2	6.91099	1.45e-09
23	RPL15	6.87842	1.75e-09
24	PPP2R2D	6.8612	1.91e-09
25	PKNOX2	6.84699	2.03e-09
26	MIAT	6.84118	2.05e-09
27	TPRXL	6.81729	2.27e-09
28	MRPL16	6.79236	2.61e-09
29	GRIN2A	6.77948	2.77e-09
30	SYBU	6.75007	3.14e-09
31	TMEM268	6.74939	3.14e-09
32	FAM84A	6.72929	3.38e-09
33	LOC101928087	6.71658	3.43e-09
34	PLEKHM2	6.70702	3.53e-09
35	KCNS2	6.67481	4.21e-09
36	HIVEP2	6.65436	4.45e-09
37	DNAJC5G	6.65432	4.45e-09
38	GPR61	6.65035	4.48e-09
39	CSRNP2	6.64632	4.52e-09
40	ATP1A1	6.60924	5.4e-09
41	MIR124.2HG	6.60878	5.4e-09
42	ARC	6.6065	5.4e-09
43	TBR1	6.59079	5.9e-09
44	ZBTB16	6.57701	6.24e-09
45	FNDC4	6.57067	6.29e-09
46	ZNF540	6.56369	6.41e-09
47	ZNF500	6.55787	6.49e-09
48	SHROOM2	6.55202	6.58e-09
49	ZNF736	6.54657	6.58e-09
50	LRRC4	6.54319	6.58e-09
51	OIP5.AS1	6.54317	6.58e-09
52	ARNTL	6.54022	6.58e-09
53	CPSF1	6.51746	7.36e-09
54	GCC2	6.51722	7.36e-09
55	FMN2	6.51316	7.36e-09
56	DTX3	6.51225	7.36e-09
57	SETD6	6.50973	7.36e-09
58	IER5	6.49941	7.78e-09
59	NIPAL2	6.48409	8.31e-09
60	RTN2	6.46415	9.26e-09
61	PTGS2	6.45076	1e-08
62	MAPK10	6.40776	1.31e-08
63	LMTK2	6.38749	1.45e-08
64	PCSK1	6.38555	1.45e-08
65	ZNF232	6.37606	1.53e-08
66	STRBP	6.37242	1.55e-08
67	KALRN	6.36894	1.56e-08
68	TRIM9	6.36572	1.56e-08
69	TSPAN13	6.36497	1.56e-08
70	SCAI	6.36342	1.56e-08
71	NDUFA10	6.36287	1.56e-08
72	PPARGC1B	6.35471	1.63e-08
73	JRK	6.35235	1.64e-08
74	ACD	6.33558	1.76e-08
75	C2CD5	6.3347	1.76e-08
76	WDR60	6.32255	1.86e-08
77	TICAM1	6.31286	1.96e-08
78	HTR1F	6.30871	2e-08
79	MCRS1	6.30602	2.02e-08
80	MIR600HG	6.29463	2.15e-08
81	UBP1	6.2891	2.16e-08
82	SLC29A1	6.28664	2.17e-08
83	SETBP1	6.28028	2.24e-08
84	VIPR2	6.27131	2.33e-08
85	GSDMB	6.26849	2.36e-08
86	KIF5A	6.26232	2.43e-08
87	PER1	6.26128	2.43e-08
88	RBFOX3	6.25713	2.47e-08
89	EMX1	6.25373	2.51e-08
90	CHML	6.25061	2.53e-08
91	TNFRSF25	6.24949	2.53e-08
92	VAPA	6.24834	2.53e-08
93	DIDO1	6.23821	2.66e-08
94	ING3	6.23324	2.73e-08
95	MAFB	6.23136	2.74e-08
96	KMT2B	6.22274	2.87e-08
97	CLOCK	6.20709	3.13e-08
98	EPC2	6.2012	3.22e-08
99	LINC00667	6.19592	3.31e-08
100	NAGPA	6.19173	3.35e-08
101	INTS6L	6.18143	3.52e-08
102	PAPD7	6.16206	3.9e-08
103	KCNS1	6.14771	4.15e-08
104	KCNB1	6.13005	4.58e-08
105	ACTL6B	6.12334	4.74e-08
106	TBC1D1	6.12173	4.76e-08
107	COQ3	6.10221	5.24e-08
108	OR2L3	6.09941	5.3e-08
109	RGS7	6.08925	5.55e-08
110	SOHLH1	6.0876	5.55e-08
111	THOC5	6.08739	5.55e-08
112	LINC00599	6.08714	5.55e-08
113	POLR1D	6.08559	5.57e-08
114	PREP	6.08225	5.63e-08
115	ABCC5	6.07493	5.84e-08
116	DCLRE1A	6.07048	5.93e-08
117	RAB40C	6.04869	6.71e-08
118	NEIL1	6.04092	6.92e-08
119	PXYLP1	6.036	7.09e-08
120	RNF165	6.0352	7.09e-08
121	ZNF655	6.02806	7.33e-08
122	LRRC59	6.02543	7.41e-08
123	CDC7	6.01476	7.82e-08
124	HDAC10	6.00817	8.08e-08
125	WDR19	6.00698	8.08e-08
126	BDH1	6.00688	8.08e-08
127	MYBBP1A	5.99953	8.36e-08
128	PURB	5.99786	8.4e-08
129	PCDHB18P	5.99556	8.48e-08
130	CHD8	5.99088	8.63e-08
131	BCL11A	5.98841	8.63e-08
132	STAMBPL1	5.97828	9.04e-08
133	SMYD4	5.96592	9.65e-08
134	BIN3	5.96457	9.68e-08
135	RABL2A	5.96102	9.85e-08
136	DPY19L2P2	5.95983	9.87e-08
137	ARPP21	5.9584	9.91e-08
138	DCLK1	5.95381	1.01e-07
139	ZNF12	5.94632	1.05e-07
140	TSPYL1	5.94525	1.05e-07
141	ZNF598	5.94278	1.06e-07
142	PCDHA11	5.94133	1.06e-07
143	CCNI	5.9413	1.06e-07
144	SELENOO	5.93673	1.08e-07
145	PFAS	5.9315	1.11e-07
146	SKIDA1	5.9273	1.13e-07
147	BASP1.AS1	5.92668	1.13e-07
148	MRPS30.DT	5.92079	1.14e-07
149	BRINP2	5.92063	1.14e-07
150	BCL7A	5.91891	1.15e-07
151	IDS	5.91655	1.16e-07
152	POU6F1	5.91446	1.16e-07
153	PRPS2	5.90612	1.22e-07
154	SHPRH	5.90196	1.24e-07
155	LINC01106	5.89255	1.29e-07
156	TAF1D	5.88903	1.31e-07
157	OR2L8	5.88594	1.32e-07
158	HNRNPUL2	5.88535	1.32e-07
159	CDKL1	5.87776	1.38e-07
160	VPS41	5.87181	1.42e-07
161	ANKRD24	5.87146	1.42e-07
162	POLN	5.86731	1.44e-07
163	C11orf68	5.86712	1.44e-07
164	RPUSD2	5.85821	1.51e-07
165	2006-03-01	5.85633	1.52e-07
166	RTKN2	5.85202	1.54e-07
167	CA7	5.85156	1.54e-07
168	SCAMP5	5.84927	1.55e-07
169	EML6	5.84679	1.56e-07
170	TMEM170B	5.84672	1.56e-07
171	HKR1	5.84543	1.57e-07
172	IPO5	5.83821	1.63e-07
173	NCKIPSD	5.83568	1.65e-07
174	MCF2L	5.83115	1.69e-07
175	TRHDE	5.83023	1.69e-07
176	L3MBTL2	5.82966	1.69e-07
177	GLCCI1	5.8249	1.72e-07
178	ABCC8	5.82213	1.75e-07
179	RND1	5.81451	1.82e-07
180	SCN8A	5.81273	1.83e-07
181	CBX7	5.80829	1.87e-07
182	GCNT4	5.80776	1.87e-07
183	UNC79	5.80444	1.9e-07
184	ADCY1	5.80254	1.91e-07
185	SOX12	5.79903	1.94e-07
186	LRRN3	5.79843	1.94e-07
187	GK	5.79782	1.94e-07
188	ITPR1	5.79032	2e-07
189	KYAT1	5.78979	2e-07
190	PCDH7	5.78247	2.08e-07
191	ABTB1	5.77442	2.16e-07
192	KDM2B	5.77251	2.18e-07
193	KLF9	5.77137	2.18e-07
194	LINC01128	5.77066	2.18e-07
195	PVR	5.77052	2.18e-07
196	SNAP25	5.7704	2.18e-07
197	DRP2	5.76695	2.21e-07
198	CADPS2	5.76285	2.26e-07
199	MAP3K12	5.76255	2.26e-07
200	SIRT7	5.75958	2.29e-07
201	PRDM2	5.74011	2.54e-07
202	CEMIP	5.73793	2.56e-07
203	MTDH	5.73493	2.59e-07
204	DDHD2	5.73277	2.6e-07
205	SLC35A1	5.73248	2.6e-07
206	PPFIA4	5.71632	2.84e-07
207	DIRAS1	5.71272	2.88e-07
208	MATK	5.70877	2.93e-07
209	MIR4697HG	5.70866	2.93e-07
210	BID	5.70585	2.95e-07
211	DHX33	5.7041	2.97e-07
212	SRSF8	5.69989	3.02e-07
213	HCN1	5.69425	3.1e-07
214	LINC00473	5.69412	3.1e-07
215	MXD1	5.69278	3.11e-07
216	CASC15	5.69034	3.13e-07
217	VSTM2A	5.69013	3.13e-07
218	TUBGCP6	5.68048	3.3e-07
219	DGCR9	5.67916	3.32e-07
220	COX7A1	5.67796	3.33e-07
221	PCDHA1	5.6743	3.37e-07
222	OSBPL3	5.67088	3.43e-07
223	ZBTB11	5.67035	3.43e-07
224	NCK2	5.66964	3.43e-07
225	ZNF776	5.64931	3.81e-07
226	HTR2A	5.64674	3.85e-07
227	GABRD	5.64185	3.95e-07
228	MRNIP	5.63577	4.08e-07
229	BLMH	5.63155	4.17e-07
230	STX6	5.62637	4.28e-07
231	RAB11FIP3	5.62604	4.28e-07
232	EIF1AX	5.625	4.29e-07
233	MED21	5.6186	4.44e-07
234	ZNF567	5.61798	4.44e-07
235	PNISR	5.61682	4.46e-07
236	LRRC28	5.61337	4.53e-07
237	PARM1	5.61033	4.58e-07
238	STAU2	5.60382	4.71e-07
239	PKD1	5.59985	4.79e-07
240	RAI1	5.59879	4.81e-07
241	SH3BP5L	5.5924	4.96e-07
242	GFRA2	5.58777	5.06e-07
243	LYSMD4	5.56931	5.54e-07
244	HES6	5.56604	5.63e-07
245	AMIGO1	5.55736	5.87e-07
246	EFCAB7	5.55294	6e-07
247	ACSL3	5.54676	6.2e-07
248	ZNF7	5.54499	6.24e-07
249	HNRNPA3P1	5.54276	6.27e-07
250	WHAMM	5.53311	6.56e-07
251	CTSA	5.53235	6.56e-07
252	GNB3	5.52949	6.63e-07
253	GLRB	5.52933	6.63e-07
254	SLU7	5.52834	6.65e-07
255	GOPC	5.5278	6.65e-07
256	CCNT2	5.52708	6.66e-07
257	TMEM38A	5.52333	6.79e-07
258	CLK4	5.51593	7.04e-07
259	JOSD1	5.51388	7.11e-07
260	SEMA5B	5.51167	7.17e-07
261	SUN1	5.51113	7.17e-07
262	PDP1	5.50158	7.54e-07
263	SUPV3L1	5.50128	7.54e-07
264	ASAP1.IT2	5.49759	7.64e-07
265	ARHGAP32	5.49476	7.72e-07
266	ASH1L	5.49416	7.73e-07
267	YTHDC1	5.49219	7.78e-07
268	HDAC4	5.48772	7.88e-07
269	CHRD	5.48519	7.93e-07
270	DDX56	5.48315	8e-07
271	RAB24	5.4828	8e-07
272	PKD1P6.NPIPP1	5.47642	8.25e-07
273	BRINP1	5.46973	8.55e-07
274	TRMT9B	5.4672	8.65e-07
275	NR1D1	5.46662	8.66e-07
276	RPH3A	5.46303	8.82e-07
277	ZNF324	5.45774	9.06e-07
278	DDX27	5.45502	9.18e-07
279	PDIK1L	5.45289	9.26e-07
280	SLC39A14	5.45264	9.26e-07
281	RNF6	5.44835	9.44e-07
282	TC2N	5.44831	9.44e-07
283	SNAPC4	5.43866	9.85e-07
284	NFIX	5.43629	9.94e-07
285	TIGD3	5.42735	1.03e-06
286	PDK1	5.42488	1.04e-06
287	ACTR1B	5.42462	1.04e-06
288	SAT2	5.42024	1.05e-06
289	ADRB1	5.41655	1.07e-06
290	POLG2	5.41639	1.07e-06
291	SLC26A10	5.41429	1.08e-06
292	DAPK3	5.41325	1.08e-06
293	FRMPD4	5.4021	1.14e-06
294	TOR2A	5.40157	1.14e-06
295	ZNF365	5.40073	1.15e-06
296	RTN4	5.3985	1.16e-06
297	EGR1	5.39507	1.18e-06
298	NEGR1	5.387	1.22e-06
299	MKKS	5.38672	1.22e-06
300	ZNF8	5.38259	1.25e-06
301	LINC00622	5.37602	1.29e-06
302	FGF14	5.37176	1.31e-06
303	GGT7	5.37137	1.31e-06
304	ZSCAN26	5.35372	1.43e-06
305	IFFO1	5.35338	1.43e-06
306	ZFP14	5.35282	1.43e-06
307	MYPOP	5.35159	1.43e-06
308	PCID2	5.34704	1.47e-06
309	PLCXD1	5.33871	1.53e-06
310	FASTKD3	5.33501	1.55e-06
311	MBLAC1	5.32623	1.62e-06
312	KIAA1217	5.3213	1.65e-06
313	CLN6	5.31862	1.67e-06
314	MICU3	5.30451	1.78e-06
315	SPATA2	5.30398	1.78e-06
316	AFTPH	5.30058	1.81e-06
317	FAP	5.29891	1.82e-06
318	CCDC177	5.28868	1.92e-06
319	PARP16	5.28511	1.95e-06
320	AGPAT3	5.28445	1.95e-06
321	ILF3	5.28419	1.95e-06
322	TSPOAP1.AS1	5.28409	1.95e-06
323	ZFYVE28	5.28373	1.95e-06
324	MTR	5.27927	1.99e-06
325	CDK11A	5.27665	2.01e-06
326	CENPBD1P1	5.27658	2.01e-06
327	KCNH1	5.27331	2.04e-06
328	SPRY2	5.27152	2.05e-06
329	PARP2	5.27099	2.06e-06
330	ELL2	5.26319	2.14e-06
331	FAM3C	5.26281	2.14e-06
332	RFPL3	5.25515	2.21e-06
333	PRDM8	5.25488	2.21e-06
334	SNCB	5.25478	2.21e-06
335	ATN1	5.25424	2.21e-06
336	LY6D	5.25185	2.23e-06
337	SSX2IP	5.25101	2.24e-06
338	CKAP5	5.25006	2.24e-06
339	MEF2C	5.24803	2.26e-06
340	FOSL2	5.24244	2.32e-06
341	TOP3A	5.23803	2.37e-06
342	SLC45A4	5.23678	2.38e-06
343	ZNF541	5.23416	2.4e-06
344	FLRT3	5.22878	2.47e-06
345	NTM	5.22703	2.48e-06
346	YPEL3	5.22112	2.55e-06
347	SMC1A	5.2182	2.57e-06
348	CAMKK2	5.21809	2.57e-06
349	TRIAP1	5.21726	2.57e-06
350	ZNF358	5.21689	2.57e-06
351	PILRA	5.21462	2.59e-06
352	TTC33	5.20923	2.66e-06
353	PPIEL	5.20883	2.66e-06
354	QRICH1	5.206	2.69e-06
355	L2HGDH	5.19898	2.77e-06
356	SPTBN4	5.19849	2.77e-06
357	NUDCD3	5.19191	2.86e-06
358	PAPSS2	5.18579	2.95e-06
359	ZSCAN31	5.18331	2.98e-06
360	CNEP1R1	5.18296	2.98e-06
361	TSNARE1	5.18284	2.98e-06
362	FAXC	5.18096	3.01e-06
363	GLE1	5.17793	3.05e-06
364	SBNO1	5.16768	3.17e-06
365	LARP1B	5.16556	3.2e-06
366	SIRT4	5.1642	3.2e-06
367	ZSCAN25	5.16192	3.23e-06
368	POU6F2	5.15953	3.27e-06
369	HECA	5.1579	3.29e-06
370	ARHGAP10	5.15187	3.38e-06
371	ATP4A	5.15129	3.38e-06
372	LOC729737	5.15118	3.38e-06
373	ICA1	5.14972	3.4e-06
374	MIR9.3HG	5.147	3.45e-06
375	STXBP5L	5.14667	3.45e-06
376	LRRFIP1	5.14589	3.46e-06
377	PRPF8	5.1433	3.5e-06
378	CHGA	5.14295	3.5e-06
379	CAMKK1	5.14057	3.53e-06
380	ZNF629	5.14026	3.53e-06
381	ISY1	5.13616	3.59e-06
382	SDCCAG3	5.13464	3.6e-06
383	COL19A1	5.13416	3.61e-06
384	PPL	5.13244	3.64e-06
385	DPY19L1P1	5.12872	3.7e-06
386	FAM153A	5.1248	3.76e-06
387	CTSK	5.11859	3.86e-06
388	SOSTDC1	5.11435	3.94e-06
389	CLUHP3	5.11425	3.94e-06
390	BICDL1	5.11215	3.97e-06
391	DPY19L2P4	5.11204	3.97e-06
392	GABRG3	5.1117	3.97e-06
393	PCNX2	5.10893	4.02e-06
394	KLHL18	5.1068	4.06e-06
395	NKX1.2	5.0898	4.4e-06
396	C16orf45	5.08195	4.53e-06
397	NR1D2	5.08151	4.54e-06
398	TIAM2	5.08031	4.56e-06
399	SORL1	5.07894	4.59e-06
400	PPT2	5.07657	4.63e-06
401	GABRA1	5.07385	4.67e-06
402	CNNM1	5.07314	4.67e-06
403	FAM131B	5.07305	4.67e-06
404	PCDHB14	5.07165	4.69e-06
405	EPB41L5	5.07153	4.69e-06
406	C6orf120	5.0648	4.86e-06
407	NFX1	5.05793	5.02e-06
408	RNF208	5.05016	5.21e-06
409	NOP2	5.05009	5.21e-06
410	PPM1B	5.04925	5.22e-06
411	SGIP1	5.04702	5.27e-06
412	STOX2	5.04535	5.31e-06
413	C19orf73	5.04394	5.34e-06
414	PIP5K1C	5.03989	5.43e-06
415	PCDHB10	5.03462	5.54e-06
416	GNL1	5.03292	5.59e-06
417	H1FX	5.02512	5.77e-06
418	MRPL39	5.02273	5.83e-06
419	NUMB	5.01887	5.92e-06
420	FMN1	5.01255	6.11e-06
421	PPP6R2	5.01094	6.14e-06
422	LINS1	5.01	6.16e-06
423	BRICD5	5.00031	6.4e-06
424	STX5	5.0002	6.4e-06
425	KMT5B	4.99818	6.46e-06
426	AMER3	4.99614	6.51e-06
427	TNFAIP1	4.99579	6.52e-06
428	MICU1	4.99507	6.53e-06
429	DCP1A	4.99453	6.54e-06
430	OSBPL1A	4.99178	6.62e-06
431	ZNF557	4.98706	6.76e-06
432	CEACAM19	4.9831	6.88e-06
433	PCDHB12	4.98117	6.94e-06
434	MBTPS2	4.98044	6.94e-06
435	SEC16A	4.97799	7e-06
436	PPP1R15A	4.97318	7.14e-06
437	IFFO2	4.97232	7.15e-06
438	MAN1C1	4.96847	7.27e-06
439	LOC100133091	4.96749	7.28e-06
440	CELSR2	4.96604	7.33e-06
441	STH	4.96457	7.37e-06
442	NR4A1	4.964	7.38e-06
443	SRRM4	4.96215	7.42e-06
444	ZNF789	4.95967	7.49e-06
445	NFAT5	4.95331	7.71e-06
446	EIF4E1B	4.94711	7.95e-06
447	ZNF37BP	4.9461	7.98e-06
448	GOT1	4.94263	8.09e-06
449	HECW2	4.94247	8.09e-06
450	UBE2QL1	4.94217	8.09e-06
451	ARHGAP26	4.9413	8.11e-06
452	KCND3	4.9413	8.11e-06
453	PRKCB	4.93392	8.36e-06
454	SLC12A5	4.93272	8.4e-06
455	SH3BP1	4.9294	8.51e-06
456	SLIT2	4.92903	8.51e-06
457	STAT4	4.9278	8.55e-06
458	COPS7B	4.92678	8.59e-06
459	REPS1	4.92501	8.63e-06
460	CHAF1A	4.92242	8.7e-06
461	SLC25A12	4.92111	8.75e-06
462	CUL1	4.9199	8.79e-06
463	GFPT2	4.91782	8.87e-06
464	TRERF1	4.91549	8.94e-06
465	DUSP11	4.91281	9.04e-06
466	KHDC4	4.91248	9.05e-06
467	PTPRT	4.90604	9.33e-06
468	KCNJ11	4.90566	9.33e-06
469	LUZP1	4.90222	9.47e-06
470	SLC43A1	4.8977	9.66e-06
471	CRYGS	4.89612	9.72e-06
472	APBA2	4.89568	9.73e-06
473	TCOF1	4.89361	9.82e-06
474	ULK3	4.89037	9.95e-06
475	PIP5K1A	4.88815	1e-05
476	UIMC1	4.88801	1e-05
477	CIDECP	4.88662	1.01e-05
478	MAP3K21	4.88591	1.01e-05
479	MYEF2	4.88472	1.02e-05
480	KIAA0895L	4.88397	1.02e-05
481	ERC2.IT1	4.88375	1.02e-05
482	MICAL3	4.88261	1.02e-05
483	UNC5A	4.88193	1.02e-05
484	MCF2L2	4.88075	1.03e-05
485	MLLT10	4.87834	1.04e-05
486	GSE1	4.87827	1.04e-05
487	CTCF	4.87577	1.05e-05
488	P2RX6P	4.87555	1.05e-05
489	ATAD3B	4.87158	1.06e-05
490	PCDHA5	4.87007	1.07e-05
491	VIPR1	4.86732	1.08e-05
492	CACNG2	4.86696	1.08e-05
493	ZBTB8A	4.86383	1.1e-05
494	GID8	4.86362	1.1e-05
495	MXD4	4.86126	1.11e-05
496	CLPX	4.86103	1.11e-05
497	LOC730098	4.85892	1.12e-05
498	PHTF2	4.85803	1.12e-05
499	MRPS11	4.85514	1.13e-05
500	AHI1	4.85339	1.14e-05
501	RING1	4.85151	1.15e-05
502	FBXO9	4.85086	1.15e-05
503	CLIP1	4.84836	1.17e-05
504	ZNF653	4.8433	1.19e-05
505	ZBTB45	4.84278	1.19e-05
506	UBN1	4.8424	1.19e-05
507	SMIM13	4.84233	1.19e-05
508	ECSIT	4.8401	1.2e-05
509	ZADH2	4.84006	1.2e-05
510	RSPO2	4.83832	1.21e-05
511	DLGAP1.AS4	4.83278	1.24e-05
512	NAT8L	4.8309	1.25e-05
513	SSBP3	4.8217	1.3e-05
514	PNMA5	4.81983	1.31e-05
515	RMND5A	4.81933	1.31e-05
516	UBL7	4.81681	1.32e-05
517	CEP192	4.81513	1.33e-05
518	ITGA2B	4.81471	1.33e-05
519	KLF13	4.81382	1.34e-05
520	LRRC38	4.81331	1.34e-05
521	FIZ1	4.81214	1.34e-05
522	FGF17	4.80844	1.36e-05
523	KBTBD12	4.80616	1.38e-05
524	ZNF419	4.8039	1.39e-05
525	KIAA1614	4.80191	1.4e-05
526	PELI3	4.79905	1.42e-05
527	PKDCC	4.79847	1.42e-05
528	ZNF131	4.79536	1.44e-05
529	TACC2	4.79518	1.44e-05
530	DDX46	4.79461	1.45e-05
531	CACNA1C	4.79437	1.45e-05
532	MYBPHL	4.79287	1.46e-05
533	ZNF248	4.79066	1.47e-05
534	MYSM1	4.78807	1.49e-05
535	RHOT2	4.78717	1.49e-05
536	CDK14	4.78282	1.51e-05
537	NAP1L2	4.78258	1.51e-05
538	CLK2	4.78012	1.53e-05
539	STEAP2	4.77606	1.55e-05
540	MLLT6	4.77499	1.56e-05
541	ZFP82	4.77259	1.57e-05
542	DNAH1	4.76965	1.59e-05
543	MAP3K9	4.76869	1.6e-05
544	SLITRK3	4.7677	1.6e-05
545	ZRANB2	4.76575	1.61e-05
546	MROH8	4.76534	1.61e-05
547	FAM98B	4.76294	1.63e-05
548	YY1AP1	4.76195	1.63e-05
549	ISLR	4.76165	1.63e-05
550	SIRT5	4.75739	1.66e-05
551	ACVR1B	4.75611	1.67e-05
552	ITPK1	4.75471	1.68e-05
553	CARMIL2	4.7547	1.68e-05
554	MIOS	4.75266	1.69e-05
555	SPTBN5	4.75163	1.7e-05
556	SH3GL1	4.75132	1.7e-05
557	ST8SIA5	4.74672	1.73e-05
558	DDX23	4.74629	1.73e-05
559	FBLN7	4.7462	1.73e-05
560	PER2	4.745	1.74e-05
561	ZNF192P1	4.7444	1.74e-05
562	BOD1L1	4.74204	1.76e-05
563	PRKAB1	4.74164	1.76e-05
564	ZNF133	4.74091	1.76e-05
565	FBXO33	4.74032	1.76e-05
566	FAM76B	4.7355	1.8e-05
567	LINC01011	4.73271	1.82e-05
568	PRICKLE1	4.732	1.83e-05
569	ZNF454	4.72258	1.9e-05
570	PARD6A	4.72012	1.92e-05
571	SNED1	4.71975	1.92e-05
572	TRAF7	4.71874	1.93e-05
573	KCNJ3	4.71818	1.94e-05
574	CCNB1IP1	4.71365	1.97e-05
575	OSTN	4.71334	1.97e-05
576	MALAT1	4.71237	1.98e-05
577	MEF2A	4.71069	1.99e-05
578	EDRF1	4.70834	2.01e-05
579	BBS1	4.70812	2.01e-05
580	LYRM7	4.70783	2.02e-05
581	SBNO2	4.70712	2.02e-05
582	LINC01102	4.70705	2.02e-05
583	BRSK1	4.70539	2.03e-05
584	GLMN	4.70359	2.05e-05
585	CUX2	4.6977	2.09e-05
586	ETV5	4.69754	2.09e-05
587	RAP1GAP2	4.69564	2.11e-05
588	GLS2	4.69537	2.11e-05
589	ANKRD26	4.69167	2.14e-05
590	HIST1H4E	4.69123	2.15e-05
591	MSL3	4.68761	2.18e-05
592	ARHGEF18	4.68206	2.23e-05
593	ZNF74	4.68132	2.23e-05
594	CNOT6L	4.67784	2.27e-05
595	RALGPS1	4.67751	2.27e-05
596	USP36	4.67709	2.27e-05
597	GABRG2	4.67333	2.31e-05
598	ZNF697	4.66984	2.35e-05
599	NXPH3	4.6696	2.35e-05
600	EDC4	4.66878	2.35e-05
601	ANKRD16	4.66665	2.37e-05
602	KCNMA1	4.6665	2.37e-05
603	FAM106A	4.66462	2.39e-05
604	PPIP5K1	4.66419	2.39e-05
605	WDR37	4.66342	2.39e-05
606	HRH2	4.6626	2.4e-05
607	SPSB3	4.66139	2.41e-05
608	ARID5B	4.66023	2.43e-05
609	ZYX	4.65785	2.45e-05
610	NNMT	4.65721	2.45e-05
611	LINC00889	4.65614	2.46e-05
612	MICAL2	4.65544	2.47e-05
613	IQSEC1	4.65033	2.53e-05
614	2008-09-01	4.64892	2.54e-05
615	CZ1P.ASNS	4.64519	2.58e-05
616	MED9	4.64507	2.58e-05
617	DDB2	4.64325	2.6e-05
618	USP42	4.64272	2.6e-05
619	TMEM266	4.64211	2.61e-05
620	NRSN2	4.63974	2.63e-05
621	PDXDC2P.NPIPB14P	4.63852	2.65e-05
622	TMEM86B	4.63463	2.7e-05
623	ATG4D	4.63286	2.71e-05
624	FAM78B	4.62948	2.75e-05
625	PNMA3	4.62803	2.77e-05
626	DUSP5	4.62731	2.77e-05
627	TENM2	4.62717	2.77e-05
628	PLCB1	4.62697	2.77e-05
629	PPP2R5B	4.62508	2.8e-05
630	ZNF362	4.6248	2.8e-05
631	TMLHE	4.62399	2.8e-05
632	FAM162B	4.62328	2.81e-05
633	ADAM20P1	4.61844	2.87e-05
634	KDM4A	4.61752	2.88e-05
635	ZNF266	4.61711	2.88e-05
636	GON4L	4.61368	2.93e-05
637	FCHO2	4.61129	2.95e-05
638	KLHL8	4.61024	2.96e-05
639	PIGL	4.60955	2.97e-05
640	EFNA5	4.60861	2.98e-05
641	R3HDM2	4.60424	3.04e-05
642	TRIM44	4.60236	3.06e-05
643	ZSCAN21	4.60225	3.06e-05
644	MED23	4.60101	3.07e-05
645	KRBA1	4.60002	3.08e-05
646	ABRACL	4.59955	3.08e-05
647	TFB2M	4.59789	3.1e-05
648	MATN4	4.59721	3.11e-05
649	GLS	4.59713	3.11e-05
650	RPS6KA3	4.59657	3.11e-05
651	THEMIS	4.59609	3.12e-05
652	IPO9	4.59325	3.15e-05
653	JAKMIP2	4.58923	3.21e-05
654	YPEL4	4.58883	3.21e-05
655	SYNE1	4.58857	3.21e-05
656	FOSB	4.58809	3.21e-05
657	CAMTA2	4.58288	3.29e-05
658	ST3GAL3	4.57885	3.34e-05
659	MCTS1	4.57427	3.4e-05
660	UGCG	4.57025	3.46e-05
661	OR52K2	4.56949	3.47e-05
662	ARHGAP39	4.56621	3.52e-05
663	NIM1K	4.56127	3.6e-05
664	TSEN2	4.56064	3.6e-05
665	CENPT	4.55708	3.66e-05
666	LDB2	4.55584	3.67e-05
667	DLGAP1	4.55225	3.73e-05
668	ZNF767P	4.55034	3.76e-05
669	DPY19L2P1	4.54989	3.76e-05
670	CACNB4	4.54864	3.78e-05
671	DFFB	4.54839	3.78e-05
672	TSHZ3	4.548	3.79e-05
673	OPN3	4.54727	3.8e-05
674	CFAP65	4.54709	3.8e-05
675	SLC44A5	4.54686	3.8e-05
676	PRMT7	4.54004	3.91e-05
677	MDGA2	4.53969	3.91e-05
678	FBXL17	4.53562	3.98e-05
679	WFIKKN1	4.53435	3.99e-05
680	IPCEF1	4.53304	4.01e-05
681	NDST2	4.52742	4.11e-05
682	C17orf100	4.52607	4.13e-05
683	YOD1	4.52551	4.14e-05
684	DDX51	4.52268	4.19e-05
685	IER5L	4.52122	4.21e-05
686	HYLS1	4.51917	4.25e-05
687	NPY2R	4.51882	4.25e-05
688	UBE2Q2L	4.51768	4.26e-05
689	FAM126B	4.51612	4.29e-05
690	TMEM25	4.51569	4.3e-05
691	GABPB1.IT1	4.51259	4.35e-05
692	TSC22D1	4.51015	4.39e-05
693	WDR4	4.50547	4.47e-05
694	MORC2.AS1	4.50381	4.5e-05
695	ZSCAN29	4.50245	4.51e-05
696	PHLDB2	4.5014	4.53e-05
697	KIFC2	4.50116	4.53e-05
698	HIST1H4I	4.49995	4.56e-05
699	SATB2	4.49927	4.57e-05
700	SGK494	4.49861	4.58e-05
701	TTC39C	4.49437	4.66e-05
702	KCNA2	4.49323	4.68e-05
703	DEPDC5	4.4925	4.69e-05
704	EEF1AKMT2	4.48966	4.75e-05
705	CACNA1I	4.48694	4.79e-05
706	PRRT3	4.48485	4.83e-05
707	WDR90	4.48431	4.84e-05
708	KSR2	4.48354	4.85e-05
709	TAZ	4.47483	5.04e-05
710	MED13L	4.473	5.06e-05
711	NGRN	4.47294	5.06e-05
712	KIF5C	4.47101	5.1e-05
713	IGFBP2	4.46967	5.12e-05
714	BCLAF1	4.4665	5.18e-05
715	RBFOX1	4.46645	5.18e-05
716	PRKCE	4.46623	5.18e-05
717	MOB2	4.45998	5.32e-05
718	LHFPL4	4.45972	5.32e-05
719	FBXL12	4.45937	5.32e-05
720	ZNF830	4.45919	5.32e-05
721	INAFM2	4.45632	5.37e-05
722	HERC1	4.45441	5.41e-05
723	TRAPPC11	4.45203	5.46e-05
724	SEC31B	4.45197	5.46e-05
725	C2CD3	4.44991	5.51e-05
726	RB1CC1	4.44767	5.57e-05
727	PJVK	4.44618	5.6e-05
728	MPP7	4.44561	5.61e-05
729	NFYC	4.44544	5.61e-05
730	CACNG7	4.44419	5.63e-05
731	ARHGEF3	4.44328	5.65e-05
732	BHLHE40	4.4431	5.65e-05
733	MTUS2	4.44191	5.68e-05
734	AKT2	4.43713	5.79e-05
735	CDH12	4.43642	5.79e-05
736	CCNO	4.43447	5.83e-05
737	NUAK1	4.43419	5.84e-05
738	FAM49B	4.43366	5.84e-05
739	NCLN	4.4302	5.91e-05
740	DCAF6	4.42814	5.95e-05
741	SPRED2	4.4229	6.07e-05
742	PTPN4	4.42277	6.07e-05
743	SLC25A5	4.42216	6.08e-05
744	TCERG1	4.41746	6.2e-05
745	LINC00965	4.41508	6.26e-05
746	TAS2R10	4.41384	6.29e-05
747	PARP8	4.41373	6.29e-05
748	TRIO	4.41348	6.3e-05
749	TARDBP	4.40921	6.4e-05
750	NSD3	4.40649	6.46e-05
751	PAQR3	4.40624	6.46e-05
752	NRBF2	4.40622	6.46e-05
753	CYC1	4.40615	6.46e-05
754	FBXO21	4.40367	6.52e-05
755	IRS1	4.40346	6.53e-05
756	EPHX4	4.40266	6.55e-05
757	RIC3	4.40052	6.6e-05
758	KCTD16	4.39991	6.61e-05
759	NECAB3	4.39716	6.69e-05
760	OCEL1	4.39626	6.71e-05
761	OTUD6B.AS1	4.39494	6.75e-05
762	AXIN1	4.39373	6.77e-05
763	SEPT7P2	4.39366	6.77e-05
764	UNC5D	4.39288	6.78e-05
765	PFKP	4.39268	6.78e-05
766	ADGRL1	4.39211	6.79e-05
767	RIPPLY2	4.38905	6.86e-05
768	TM7SF3	4.38895	6.86e-05
769	MAT2B	4.38755	6.9e-05
770	TEDC2	4.38321	7.02e-05
771	CISD2	4.38266	7.03e-05
772	EDC3	4.3813	7.06e-05
773	PCDHB17P	4.37521	7.22e-05
774	TGFBRAP1	4.37308	7.28e-05
775	GDPD1	4.37221	7.3e-05
776	SRSF11	4.3707	7.34e-05
777	TMEM81	4.3701	7.35e-05
778	SLC12A8	4.36993	7.35e-05
779	NXF1	4.36941	7.36e-05
780	MFAP3	4.36861	7.38e-05
781	STXBP1	4.36845	7.38e-05
782	FLRT2	4.36766	7.39e-05
783	LINC00672	4.36697	7.41e-05
784	NRXN3	4.36629	7.42e-05
785	FAM19A2	4.36241	7.53e-05
786	RAD51D	4.35525	7.72e-05
787	NR3C1	4.35415	7.75e-05
788	P3H3	4.35348	7.77e-05
789	FAM92A	4.35293	7.78e-05
790	ZNF564	4.35128	7.84e-05
791	ETS2	4.34941	7.89e-05
792	NRIP1	4.34786	7.94e-05
793	ANKH	4.34609	8e-05
794	USP28	4.34578	8.01e-05
795	LNX1	4.34434	8.05e-05
796	URGCP	4.34389	8.06e-05
797	HNRNPA3	4.34289	8.09e-05
798	MPC2	4.34201	8.12e-05
799	MAPKBP1	4.34099	8.15e-05
800	CACNG8	4.33991	8.18e-05
801	SATB1	4.33929	8.19e-05
802	HLF	4.3375	8.23e-05
803	ART3	4.33637	8.27e-05
804	AGAP5	4.33424	8.34e-05
805	NIF3L1	4.33405	8.34e-05
806	ASTE1	4.33314	8.37e-05
807	KCNAB3	4.33033	8.47e-05
808	CCSER1	4.32894	8.5e-05
809	C5orf42	4.32614	8.6e-05
810	TMEM241	4.32578	8.6e-05
811	CACNA1A	4.32577	8.6e-05
812	NME5	4.32457	8.63e-05
813	PHRF1	4.31782	8.86e-05
814	P4HTM	4.31778	8.86e-05
815	VPS9D1	4.31721	8.87e-05
816	RNF44	4.31386	9e-05
817	ORC4	4.31312	9.02e-05
818	NPM2	4.31149	9.08e-05
819	JADE1	4.30982	9.14e-05
820	ARHGAP44	4.30956	9.14e-05
821	CCDC57	4.30676	9.24e-05
822	CAMK1D	4.30673	9.24e-05
823	LCE3C	4.30613	9.26e-05
824	IQCE	4.30173	9.42e-05
825	ANKRD46	4.29665	9.59e-05
826	ZBTB21	4.29508	9.64e-05
827	PLEKHO1	4.29416	9.67e-05
828	TRIM28	4.29362	9.69e-05
829	ZNF346	4.29345	9.69e-05
830	C7orf26	4.292	9.74e-05
831	WDR33	4.2904	9.8e-05
832	ZRANB1	4.28992	9.81e-05
833	TRAPPC8	4.28802	9.89e-05
834	TMEM161B.AS1	4.28487	0.000100085
835	CD163L1	4.28352	0.000100624
836	NLK	4.28334	0.000100636
837	ATF4	4.28292	0.000100723
838	FAM81A	4.28283	0.000100723
839	SLITRK4	4.2811	0.000101439
840	ITGA9	4.27326	0.000105002
841	PRELID2	4.27275	0.000105094
842	EPHB6	4.27	0.000106254
843	PSPC1	4.26826	0.00010686
844	SETD1B	4.26749	0.000107158
845	NELFCD	4.26642	0.000107599
846	CCDC47	4.26215	0.000109521
847	TXNRD2	4.26153	0.000109728
848	TTI1	4.25919	0.000110602
849	HECW1	4.25614	0.00011189
850	IL1RAP	4.25429	0.000112505
851	LNX2	4.2523	0.000113356
852	ADAMTS13	4.24987	0.000114356
853	ZNF385B	4.24742	0.000115377
854	SUGP2	4.24465	0.000116574
855	GFOD1	4.2424	0.000117349
856	MREG	4.24142	0.000117784
857	DLGAP2	4.23965	0.000118635
858	KIAA2013	4.23906	0.000118868
859	ANXA6	4.23791	0.000119234
860	FGF12	4.23675	0.000119773
861	LOC100130950	4.23334	0.00012144
862	DNAJC16	4.23094	0.000122412
863	SORCS1	4.23009	0.000122792
864	TTC21A	4.22938	0.000123097
865	SMG7	4.22913	0.000123153
866	TNNC2	4.22846	0.000123435
867	PLAGL1	4.22483	0.000125277
868	RNF157	4.22303	0.000126112
869	CROCCP3	4.22045	0.000127307
870	SLC37A3	4.2203	0.000127308
871	C12orf65	4.21931	0.000127695
872	CROCCP2	4.21769	0.000128444
873	TOMM40L	4.21692	0.000128715
874	PPARGC1A	4.21656	0.000128834
875	SPAG5	4.21472	0.000129614
876	LINC02210	4.2145	0.000129614
877	CNTNAP5	4.21438	0.000129614
878	FES	4.2143	0.000129614
879	POLR3A	4.21396	0.000129638
880	DAPK1.IT1	4.21307	0.000130065
881	DHRS11	4.21273	0.000130175
882	RPTOR	4.21208	0.000130461
883	NREP	4.2106	0.000131005
884	FLJ42627	4.20865	0.000132021
885	ZNF212	4.20851	0.000132021
886	COX10	4.20459	0.000134063
887	SYNDIG1	4.20242	0.000135267
888	PRCC	4.2004	0.0001363
889	DENND4B	4.20006	0.000136414
890	TOP2B	4.19474	0.000138931
891	MTCL1	4.19384	0.00013939
892	EVL	4.19145	0.000140688
893	SLC35F3	4.19021	0.000141271
894	PDXK	4.18961	0.000141554
895	NKX6.3	4.18887	0.000141928
896	ZNF444	4.18818	0.000142265
897	ADAM11	4.18749	0.000142609
898	KCNQ5	4.18594	0.000143397
899	GOT2	4.1821	0.000145561
900	WSCD2	4.1808	0.0001463
901	TUBA8	4.18062	0.000146323
902	EIF5	4.18021	0.000146406
903	PSMA1	4.17793	0.000147777
904	E2F6	4.17752	0.000147951
905	ZBTB4	4.1773	0.000147994
906	PCGF6	4.17693	0.000148146
907	ZNF519	4.17588	0.000148731
908	NPIPB11	4.17522	0.000149017
909	PGBD4	4.1747	0.000149123
910	VWA3A	4.17387	0.000149575
911	CITED2	4.17326	0.000149879
912	HACL1	4.1726	0.000150213
913	TSNAXIP1	4.17185	0.000150618
914	GHRLOS	4.17014	0.000151458
915	ATRN	4.16924	0.000151965
916	SLC24A2	4.16838	0.000152441
917	LOC100131289	4.1658	0.000154079
918	FAM89B	4.16527	0.000154271
919	ING1	4.16522	0.000154271
920	NAPEPLD	4.16298	0.000155304
921	ZNF777	4.15901	0.000157727
922	CCDC14	4.15686	0.000158918
923	SRGAP3	4.15649	0.000159071
924	ZNRD1	4.15582	0.00015914
925	LRRK2	4.15441	0.000160023
926	ARFGAP1	4.15397	0.000160234
927	ATF2	4.15258	0.000161005
928	FBXL20	4.15219	0.000161181
929	KDM1A	4.15149	0.000161473
930	FLYWCH1	4.15013	0.000162231
931	KIAA1586	4.14978	0.000162375
932	LIN7A	4.14957	0.000162427
933	PRAG1	4.14713	0.00016386
934	TPMT	4.1457	0.00016478
935	CAB39L	4.14504	0.000165123
936	ROCK2	4.1441	0.000165627
937	MDH1	4.14185	0.000167007
938	PCDHB8	4.14153	0.000167047
939	TRMT1	4.14054	0.000167493
940	ABCB9	4.14019	0.000167641
941	TM9SF2	4.13988	0.000167764
942	TBCK	4.13972	0.000167777
943	TRAK1	4.13742	0.000169264
944	CNOT8	4.13663	0.000169532
945	ANKRD18DP	4.13248	0.000171882
946	PRSS16	4.1296	0.000173941
947	ZNF384	4.12848	0.00017458
948	NT5M	4.12709	0.000175423
949	BSG	4.12695	0.000175424
950	PKD2	4.12636	0.000175657
951	PLXNA4	4.12562	0.000176117
952	PLEKHA5	4.12514	0.000176349
953	TTC17	4.12503	0.000176349
954	ZNF48	4.12368	0.000177285
955	RSPH3	4.11974	0.000180019
956	FBXO16	4.11934	0.000180019
957	CNKSR2	4.11931	0.000180019
958	COL5A1	4.11741	0.000181294
959	BCL2L2	4.11321	0.00018438
960	TRAPPC2B	4.11309	0.00018438
961	TBRG1	4.11285	0.000184463
962	ZNF304	4.1126	0.000184549
963	MEIKIN	4.11239	0.000184608
964	JMJD1C	4.11067	0.000185769
965	KCNH4	4.1089	0.000186967
966	GPLD1	4.10848	0.000187201
967	PPIL2	4.10826	0.000187266
968	MLST8	4.1068	0.00018834
969	IGIP	4.10662	0.000188373
970	FXYD7	4.10634	0.000188483
971	LOC653080	4.10592	0.0001885
972	CAMK2B	4.10484	0.000189142
973	TASP1	4.09714	0.000194417
974	ZGRF1	4.09579	0.000195407
975	RMDN2	4.09552	0.000195513
976	ARL5B	4.093	0.000197422
977	KBTBD4	4.09247	0.000197755
978	UCP3	4.09175	0.000198166
979	COX5A	4.09171	0.000198166
980	RAPGEFL1	4.08953	0.000199687
981	RPS6KC1	4.08924	0.000199817
982	NDUFAF5	4.08891	0.000199885
983	GOLGA1	4.08701	0.00020127
984	ZNF791	4.08533	0.000202491
985	POLR3F	4.08399	0.000203542
986	FAM185A	4.08316	0.000204154
987	SH2B1	4.08202	0.000205038
988	OSGEP	4.08077	0.000206024
989	RTEL1	4.07654	0.000209312
990	SORT1	4.07619	0.00020938
991	ZKSCAN4	4.07483	0.000210484
992	ZBTB38	4.07469	0.000210492
993	LZTS3	4.06826	0.000215688
994	ADGRL2	4.06819	0.000215688
995	ATP5MPL	4.06485	0.000218294
996	RIMS3	4.06438	0.000218614
997	CAMTA1	4.06276	0.000219742
998	HDAC8	4.06263	0.000219742
999	SNRPA1	4.06146	0.000220594
1000	MAP10	4.05117	0.000229597
1001	IDE	4.05063	0.000229868
1002	LOC202181	4.05031	0.000230012
1003	GNB5	4.05021	0.000230012
1004	NPTN	4.04721	0.000232444
1005	PPP3CA	4.04676	0.000232619
1006	IER3IP1	4.04569	0.000233363
1007	TMEM178A	4.04515	0.000233692
1008	CHRNA10	4.045	0.000233705
1009	OSBP2	4.04251	0.000235921
1010	AP5B1	4.04225	0.000235921
1011	VPS13C	4.03978	0.000238013
1012	PDZRN3	4.03778	0.00023951
1013	RHOV	4.03724	0.000239924
1014	KLHL28	4.03691	0.000240125
1015	ZNF335	4.03614	0.000240781
1016	PLXDC1	4.03485	0.000241825
1017	CACNA1B	4.03449	0.000242068
1018	ZFAT	4.0327	0.000243781
1019	ZNF142	4.03136	0.000244895
1020	SYT12	4.02846	0.000247796
1021	THAP3	4.02721	0.000248759
1022	LINC00507	4.02706	0.000248759
1023	KIAA0513	4.02688	0.000248759
1024	MOSPD3	4.02635	0.000249053
1025	SEL1L3	4.02631	0.000249053
1026	SLC38A11	4.02393	0.000250911
1027	RAI2	4.02145	0.000253147
1028	SNW1	4.02145	0.000253147
1029	PNKD	4.01843	0.000255979
1030	HNRNPH1	4.01789	0.000256427
1031	PWARSN	4.01757	0.000256626
1032	NPR3	4.01727	0.000256815
1033	TMEM250	4.01657	0.000257429
1034	SPIN3	4.01379	0.000260054
1035	RFPL3S	4.00998	0.000263984
1036	HERC6	4.00954	0.000264183
1037	COQ6	4.00913	0.000264389
1038	NCALD	4.00889	0.000264389
1039	MBD5	4.00883	0.000264389
1040	SNTG1	4.00857	0.000264395
1041	KATNBL1	4.00697	0.000265598
1042	ZNF547	4.00638	0.000265968
1043	ACTN4	4.00616	0.000265987
1044	ZFYVE9	4.00603	0.000265987
1045	HIST1H4A	4.00584	0.000265987
1046	RPS6KB1	4.00551	0.00026622
1047	OXA1L	4.00507	0.000266564
1048	PTCHD4	4.00368	0.000267986
1049	LOC100505938	4.0031	0.000268501
1050	ABLIM2	4.00228	0.000269289
1051	FMNL1	4.00146	0.000270075
1052	ABHD17A	4.00063	0.000270726
1053	ANKZF1	3.99919	0.000271784
1054	PLEKHA6	3.99825	0.00027256
1055	ELP1	3.99696	0.000273753
1056	GLIPR1	3.99552	0.000274953
1057	NEK4	3.99445	0.00027576
1058	GLIS1	3.99361	0.000276448
1059	NCEH1	3.99341	0.000276529
1060	ATXN2	3.99241	0.000277488
1061	TRIM23	3.99006	0.000279475
1062	MTG2	3.98971	0.000279663
1063	ANKRD13D	3.98957	0.000279671
1064	MAD2L1	3.9865	0.000282856
1065	SMIM8	3.98627	0.000282869
1066	VN1R1	3.9852	0.000283952
1067	HNRNPA0	3.98448	0.000284662
1068	ALS2	3.98357	0.000285166
1069	NHLRC2	3.9831	0.0002854
1070	ECM1	3.97992	0.000288928
1071	ASXL1	3.97976	0.000288967
1072	GNPDA2	3.9792	0.000289492
1073	POU2F2	3.97872	0.000289931
1074	MAGI3	3.97767	0.000291053
1075	CRAMP1	3.97631	0.000292567
1076	NLN	3.97608	0.00029269
1077	MAP3K10	3.97532	0.000293318
1078	CSMD1	3.9738	0.00029482
1079	SP9	3.97349	0.000294953
1080	TADA2A	3.96911	0.000299848
1081	C1orf159	3.96906	0.000299848
1082	TESPA1	3.96887	0.000299925
1083	PDIA5	3.9682	0.000300615
1084	GPATCH1	3.96724	0.000301349
1085	BMPER	3.96347	0.000305493
1086	MYO5C	3.96248	0.000306601
1087	THUMPD1	3.96231	0.000306657
1088	UBE2O	3.95944	0.000310036
1089	MAN2C1	3.95818	0.000311353
1090	NUDT6	3.95803	0.000311381
1091	N4BP2L1	3.95681	0.000312636
1092	SARS2	3.95669	0.000312636
1093	EIF2B5	3.95392	0.000315789
1094	MET	3.9511	0.000318693
1095	STAC2	3.94618	0.000323617
1096	ABCF2	3.94435	0.000325926
1097	C6orf106	3.94376	0.000326558
1098	LOC101928433	3.94309	0.000327127
1099	ZNF574	3.94173	0.000328815
1100	BICD1	3.94122	0.000329347
1101	REX1BD	3.94054	0.000329772
1102	LRPPRC	3.93794	0.000333016
1103	CPNE9	3.93607	0.000335449
1104	ATXN1	3.93515	0.000336563
1105	CAMSAP3	3.93311	0.000339087
1106	SCARF2	3.92786	0.00034567
1107	SMDT1	3.92759	0.000345781
1108	DNAJB14	3.92754	0.000345781
1109	MIB2	3.92604	0.000347762
1110	RNFT1	3.9241	0.000350386
1111	NOXA1	3.91838	0.000357698
1112	LEFTY1	3.91812	0.000357901
1113	R3HDM1	3.91719	0.000359112
1114	FLCN	3.91494	0.000361728
1115	CENPJ	3.91374	0.000363147
1116	ARHGEF2	3.91258	0.000364168
1117	LRWD1	3.91076	0.000366173
1118	H2AFY2	3.91064	0.000366173
1119	COASY	3.90518	0.000372834
1120	ARL4A	3.90489	0.000372894
1121	ZP3	3.90426	0.000373488
1122	GPR137	3.90245	0.000375545
1123	TPCN2	3.90106	0.000377327
1124	ANAPC4	3.90003	0.000378556
1125	COL13A1	3.89886	0.000380197
1126	MLXIP	3.89629	0.000383201
1127	GOLGA8A	3.89622	0.000383201
1128	BRWD3	3.89605	0.000383269
1129	INSM2	3.89388	0.000386341
1130	MTFMT	3.89226	0.000388141
1131	PPP2R2C	3.89205	0.000388293
1132	HOOK2	3.89184	0.00038843
1133	ADCK5	3.89042	0.00039013
1134	NPHP4	3.89006	0.000390518
1135	ZNF628	3.88974	0.000390826
1136	TANC2	3.88897	0.000391296
1137	RIMS4	3.88882	0.000391346
1138	PAK5	3.88761	0.000393098
1139	RPL28	3.88698	0.000393726
1140	GCNA	3.88565	0.000395496
1141	ZNF584	3.88553	0.000395496
1142	DHX16	3.884	0.000397598
1143	RFPL1	3.88386	0.000397635
1144	DTWD2	3.88365	0.000397776
1145	NR2C1	3.88321	0.000398207
1146	GTF2A1	3.88015	0.00040228
1147	HDAC3	3.88008	0.00040228
1148	SRRM2	3.87912	0.000403404
1149	PTPN18	3.87837	0.000404323
1150	GEMIN7	3.8772	0.000406065
1151	SPIRE1	3.87328	0.000411819
1152	TAPBP	3.87318	0.000411819
1153	ZDHHC17	3.87102	0.000413668
1154	ZNF385D	3.87049	0.000414151
1155	EMC3.AS1	3.86869	0.000416806
1156	RASA3	3.86628	0.000420336
1157	UNC13B	3.86595	0.00042069
1158	MIA3	3.86421	0.000423495
1159	RBFOX2	3.86404	0.000423589
1160	BSDC1	3.86151	0.000427588
1161	PRKCA	3.86078	0.000428651
1162	ZNF785	3.86057	0.00042882
1163	CACNA2D3	3.86035	0.000428997
1164	ATXN7L2	3.86001	0.000429388
1165	ETV6	3.85863	0.000431598
1166	SLC25A5.AS1	3.85839	0.000431619
1167	LRRTM3	3.85796	0.000432172
1168	KHDRBS3	3.85212	0.000441749
1169	POP1	3.8489	0.000447383
1170	BRPF1	3.84786	0.000448846
1171	NSUN5P2	3.84669	0.000450784
1172	EPC1	3.84591	0.000451776
1173	CIT	3.84572	0.000451911
1174	SLC25A27	3.84476	0.000453039
1175	INO80	3.8445	0.000453304
1176	ABCB10	3.84033	0.000459745
1177	VSTM1	3.83965	0.000460795
1178	RFPL2	3.83792	0.000463543
1179	ADD2	3.83784	0.000463543
1180	IQCB1	3.83562	0.000467141
1181	MAP1A	3.83559	0.000467141
1182	HAGHL	3.83393	0.000469847
1183	2014-09-01	3.83088	0.000474961
1184	GOLGA6L17P	3.82998	0.000476095
1185	KLHDC2	3.82767	0.000480124
1186	ICA1L	3.82658	0.000481796
1187	KIAA0232	3.8263	0.000482117
1188	HSPA12A	3.82605	0.000482377
1189	SLC25A4	3.82579	0.000482672
1190	ATF6B	3.82497	0.000484053
1191	CAMK2G	3.8241	0.000485528
1192	PTTG1	3.82261	0.000487774
1193	PCDHB9	3.82243	0.000487816
1194	CCSAP	3.82236	0.000487816
1195	FHL2	3.82126	0.000489215
1196	SYT14	3.82053	0.000490066
1197	RETREG3	3.81946	0.000491729
1198	PDE4A	3.81429	0.000500013
1199	NRN1	3.81153	0.000504916
1200	PHAX	3.81036	0.000506848
1201	TPTE2P6	3.8099	0.000507557
1202	CARS	3.80932	0.000508515
1203	TVP23A	3.80898	0.000508736
1204	MSANTD2	3.80811	0.000510098
1205	RLF	3.80591	0.000513399
1206	FMR1	3.80554	0.000513938
1207	FBXW7	3.80454	0.000515778
1208	LONP1	3.80114	0.000522182
1209	KLHL3	3.80014	0.000523332
1210	HS3ST1	3.80011	0.000523332
1211	CCAR1	3.80002	0.000523332
1212	JHDM1D.AS1	3.79904	0.000524746
1213	BIVM	3.79891	0.000524746
1214	DGKE	3.79889	0.000524746
1215	SLC6A17	3.7966	0.000528396
1216	MEGF8	3.79621	0.000528984
1217	YEATS4	3.79596	0.000529034
1218	STARD5	3.79457	0.000531526
1219	TMEM240	3.79375	0.00053304
1220	UQCRC1	3.7922	0.000535624
1221	ZNF211	3.79141	0.00053709
1222	EFL1P1	3.791	0.00053749
1223	EIF4A2	3.79037	0.000538488
1224	SCYL1	3.79003	0.000538763
1225	HAAO	3.78962	0.000539246
1226	PIDD1	3.7889	0.000540083
1227	ZNF207	3.78859	0.000540504
1228	ADGRA1	3.78644	0.000544208
1229	SESN1	3.78494	0.000546997
1230	U2AF1L4	3.78241	0.000551589
1231	PAIP1	3.778	0.000560162
1232	ATP2A2	3.77605	0.000564309
1233	FOSL1	3.77572	0.000564807
1234	MALT1	3.77507	0.000566022
1235	ARRDC1.AS1	3.77453	0.000566485
1236	WHAMMP2	3.7729	0.000569673
1237	ZNF641	3.77261	0.000570099
1238	C2orf50	3.77218	0.000570556
1239	PTPN2	3.76981	0.000575753
1240	FOXRED1	3.76628	0.000581841
1241	ZNF343	3.76574	0.000582826
1242	ITPA	3.76556	0.000582826
1243	HYDIN	3.76524	0.00058307
1244	RBBP6	3.76519	0.00058307
1245	LOC100996385	3.76375	0.000585924
1246	PAXIP1	3.76345	0.000586356
1247	SDHA	3.7623	0.000588544
1248	STK36	3.76013	0.000592873
1249	ABT1	3.75892	0.000594913
1250	SON	3.7559	0.000601369
1251	NR3C2	3.75277	0.000608119
1252	DNAJB12	3.75251	0.000608476
1253	PANK4	3.75228	0.000608756
1254	C1orf100	3.75132	0.000610291
1255	KCNIP3	3.75032	0.000611919
1256	LRRC75A	3.7501	0.000612164
1257	DNAJC18	3.74983	0.000612293
1258	ADAM17	3.74856	0.00061459
1259	MCM4	3.74465	0.000623121
1260	RGS11	3.74431	0.000623689
1261	CPNE4	3.74063	0.000632076
1262	MIR29B2CHG	3.74042	0.000632314
1263	PDCD7	3.73927	0.000634528
1264	HUNK	3.73842	0.000636239
1265	SETDB1	3.73657	0.000640375
1266	PRMT8	3.73624	0.000640934
1267	EXPH5	3.73472	0.000643979
1268	IFT172	3.73105	0.000652001
1269	MACROD1	3.73058	0.000652237
1270	FOXJ2	3.73053	0.000652237
1271	ATXN2L	3.73047	0.000652237
1272	FBXL6	3.73041	0.000652237
1273	ZNF563	3.72925	0.00065438
1274	SOX15	3.72875	0.000655393
1275	VGLL4	3.7261	0.000661759
1276	DOPEY2	3.72255	0.000669374
1277	UCHL5	3.71865	0.000678914
1278	KIAA1671	3.71801	0.00068034
1279	CORO6	3.7164	0.000684104
1280	NDFIP2	3.71556	0.000685389
1281	TPTE2P1	3.7153	0.000685605
1282	SPEN	3.71487	0.000686466
1283	PFKFB2	3.7146	0.00068676
1284	SLC16A7	3.71306	0.000689615
1285	PIAS1	3.70987	0.000697745
1286	DPY19L2	3.70957	0.000698266
1287	CALCOCO1	3.70583	0.000706239
1288	GLRX2	3.70454	0.000708617
1289	ZHX1	3.70161	0.000716542
1290	DUSP8	3.7014	0.000716849
1291	LOC100506124	3.701	0.000717665
1292	MZF1	3.70087	0.000717669
1293	C9orf129	3.70078	0.000717669
1294	ZFPM2	3.70028	0.000718782
1295	BICDL2	3.69937	0.000720735
1296	ATP13A1	3.6975	0.000725762
1297	ZCCHC14	3.69652	0.000727638
1298	CRELD1	3.69557	0.000730057
1299	KIN	3.6934	0.000736012
1300	LOC155060	3.69297	0.000736713
1301	RXRB	3.69287	0.000736713
1302	DIP2C	3.68794	0.000749735
1303	FAAP100	3.68668	0.000753135
1304	BRSK2	3.68616	0.000754355
1305	UBL4A	3.68538	0.00075636
1306	ATXN7L1	3.6852	0.00075657
1307	GZF1	3.6841	0.000758747
1308	MYT1L	3.68387	0.000758908
1309	TNK2	3.68276	0.000761279
1310	SLC25A38	3.68189	0.000763224
1311	CCDC51	3.68176	0.000763298
1312	THEM6	3.68157	0.000763544
1313	BICD2	3.67878	0.000771624
1314	PRRT2	3.6786	0.000771838
1315	ATAD5	3.67779	0.000773956
1316	POGZ	3.67727	0.000774893
1317	VTA1	3.67678	0.000776053
1318	VCX2	3.67438	0.000782411
1319	TSHZ1	3.6725	0.000787308
1320	WASHC1	3.67246	0.000787308
1321	DIS3	3.67213	0.00078801
1322	FAM193B	3.67121	0.000790506
1323	RPIA	3.67038	0.000792409
1324	B4GALNT1	3.66751	0.000800785
1325	DPY19L2P3	3.66732	0.000800956
1326	GRIP2	3.66665	0.000802726
1327	KCNA3	3.66471	0.000808147
1328	TTTY15	3.664	0.000809715
1329	COG7	3.66249	0.000813841
1330	PCDH11Y	3.66144	0.000816494
1331	ZNF783	3.66121	0.000816894
1332	SEPHS2	3.65816	0.000825411
1333	FAM13A	3.6574	0.000827387
1334	CIDEC	3.65595	0.000831411
1335	NCOR1	3.65418	0.000836811
1336	FGF18	3.65222	0.000841008
1337	PTTG2	3.65168	0.000842197
1338	SLC26A6	3.64925	0.000849152
1339	IMPA1	3.64814	0.000851132
1340	OTUD7A	3.64714	0.000854025
1341	RAB11FIP2	3.64598	0.000856971
1342	INO80E	3.64594	0.000856971
1343	CSRNP3	3.64387	0.000863181
1344	PP12613	3.64244	0.00086765
1345	KLC2	3.64183	0.00086933
1346	WFDC2	3.63959	0.000875862
1347	NCOR2	3.63857	0.000878611
1348	ASB7	3.63813	0.000879773
1349	SF3B1	3.63691	0.000883224
1350	TMEM67	3.63537	0.000887765
1351	PCDHB11	3.63242	0.000896509
1352	SAE1	3.62991	0.000903069
1353	ZNF513	3.62832	0.000907183
1354	ORM1	3.62756	0.000909119
1355	IFT57	3.62681	0.000911384
1356	IFT140	3.62612	0.000913461
1357	RPUSD1	3.62489	0.000917421
1358	LSMEM1	3.62469	0.000917771
1359	MED22	3.62298	0.000923097
1360	AMMECR1	3.62085	0.000928865
1361	TSPAN9	3.62039	0.000929764
1362	MLXIPL	3.61928	0.000933397
1363	MOCS3	3.61792	0.000937386
1364	MYO19	3.61786	0.000937386
1365	TMEM155	3.61536	0.000945928
1366	EPHB2	3.6153	0.000945928
1367	LOC100287497	3.61498	0.000946726
1368	VWA5B2	3.61332	0.000951648
1369	TIA1	3.61298	0.000952132
1370	HIST1H4B	3.61243	0.000953236
1371	GGA3	3.61234	0.000953236
1372	ZNF425	3.61226	0.000953236
1373	RBM14	3.61001	0.000959237
1374	SEMA3E	3.60958	0.00096045
1375	F8A1	3.60886	0.000962327
1376	STK38L	3.60835	0.000963837
1377	CD99L2	3.60661	0.000969544
1378	NSMAF	3.60564	0.000972795
1379	PSMG3	3.60521	0.000974014
1380	DIRAS2	3.60448	0.000975973
1381	TUBGCP5	3.60243	0.000981742
1382	MRGPRF	3.59962	0.000990844
1383	ZNF587	3.59948	0.000991002
1384	ATP5F1B	3.59851	0.000993911
1385	GTF3A	3.59814	0.000994725
1386	USP2	3.59809	0.000994725
1387	RTF1	3.59768	0.000995508
1388	POLDIP3	3.59443	0.00100641
1389	ALKBH1	3.59276	0.00101225
1390	MRM1	3.59242	0.00101259
1391	STK35	3.59226	0.0010128
1392	TRPM2	3.58938	0.00102328
1393	NGDN	3.5891	0.00102395
1394	GSK3B	3.5889	0.00102432
1395	ST6GAL2	3.58874	0.00102457
1396	LSM14B	3.58747	0.00102918
1397	RYR2	3.58605	0.00103394
1398	GRIN1	3.58452	0.00103963
1399	BMP8B	3.58413	0.00104078
1400	STX19	3.58304	0.00104474
1401	HSPA1L	3.5821	0.00104725
1402	CFAP36	3.58068	0.00105255
1403	RGS6	3.58008	0.00105373
1404	CHN1	3.5797	0.00105455
1405	ENPP5	3.57967	0.00105455
1406	GLRX	3.57952	0.00105475
1407	PMS1	3.57858	0.00105812
1408	NPIPA8	3.57836	0.00105862
1409	TAF1C	3.57718	0.00106287
1410	ZNF143	3.5771	0.00106287
1411	FAM98C	3.57654	0.00106445
1412	FBXO11	3.57651	0.00106445
1413	DAPK1	3.5758	0.00106693
1414	CLMP	3.57545	0.00106792
1415	DDX28	3.57523	0.00106842
1416	PEX5	3.57473	0.00107005
1417	RASAL2	3.57429	0.00107141
1418	SCRT1	3.57388	0.0010727
1419	LZTFL1	3.57064	0.00108392
1420	CREBZF	3.56747	0.001095
1421	INPP5J	3.567	0.0010961
1422	FOXP1	3.56617	0.00109915
1423	CEP250	3.56423	0.0011061
1424	SMCO2	3.56366	0.00110799
1425	ATP2B2	3.56308	0.00111002
1426	KCNJ9	3.56221	0.00111329
1427	SOCS5	3.56135	0.00111605
1428	ADAM22	3.5599	0.00112095
1429	PPIE	3.55858	0.00112618
1430	HIVEP1	3.55662	0.00113329
1431	FAM78A	3.55611	0.00113499
1432	HTT	3.55572	0.00113505
1433	SULT1A2	3.55563	0.00113505
1434	ZNF281	3.55528	0.00113555
1435	GMCL1	3.55511	0.00113585
1436	HMCES	3.5547	0.00113721
1437	CLEC16A	3.55368	0.00114072
1438	C11orf58	3.55326	0.00114127
1439	CCL27	3.55325	0.00114127
1440	MSL3P1	3.55271	0.00114239
1441	TSPAN14	3.55269	0.00114239
1442	DUSP12	3.54983	0.00115357
1443	PEX6	3.54926	0.00115563
1444	GK3P	3.54867	0.00115777
1445	DPH7	3.54822	0.00115929
1446	MEN1	3.54769	0.00116121
1447	NKRF	3.54505	0.00117108
1448	KCNT1	3.54474	0.00117204
1449	SPIDR	3.54338	0.00117631
1450	RASIP1	3.53817	0.00119567
1451	LYNX1	3.53688	0.00120015
1452	BRD3	3.53504	0.00120761
1453	CACNA1D	3.53142	0.00122197
1454	LOC100289230	3.5304	0.0012253
1455	RASA2	3.53039	0.0012253
1456	THBS3	3.52857	0.00123269
1457	HIST1H4H	3.52851	0.00123269
1458	CBWD5	3.5267	0.00123784
1459	USP49	3.52623	0.00123943
1460	HDGFL2	3.52417	0.00124751
1461	SERTAD4	3.52206	0.00125594
1462	IGLL3P	3.52015	0.00126265
1463	DNM1	3.51957	0.00126494
1464	ISPD	3.51777	0.0012726
1465	NAP1L1	3.51666	0.001277
1466	PPFIA3	3.51624	0.00127852
1467	STX3	3.51484	0.00128411
1468	OLFM1	3.51316	0.00129065
1469	DCP1B	3.51308	0.00129065
1470	MTBP	3.51303	0.00129065
1471	CAMSAP2	3.51084	0.00129845
1472	PMS2P9	3.51062	0.00129908
1473	TMEM161B	3.50957	0.00130321
1474	MOGS	3.50867	0.00130716
1475	NAB2	3.50777	0.0013111
1476	SNPH	3.50687	0.00131506
1477	KDM5D	3.50623	0.00131726
1478	PIK3R4	3.50568	0.00131935
1479	CDK5RAP3	3.50559	0.00131935
1480	CALML4	3.50525	0.00132013
1481	CAMK1	3.50496	0.0013206
1482	ZNF25	3.50466	0.00132163
1483	H2AFZ	3.50373	0.00132575
1484	WNK3	3.5033	0.00132689
1485	ANKHD1	3.49982	0.00134236
1486	ATG16L1	3.49949	0.00134351
1487	STAG3L5P	3.49819	0.00134773
1488	NRXN1	3.49817	0.00134773
1489	NUP98	3.49611	0.00135766
1490	FBRSL1	3.49527	0.00136142
1491	ENDOG	3.49502	0.00136148
1492	BRD8	3.49488	0.00136148
1493	ITGA11	3.49231	0.0013736
1494	ELAVL4	3.49092	0.00138022
1495	NGEF	3.4907	0.00138022
1496	PRIM1	3.49063	0.00138022
1497	CLN3	3.48915	0.00138739
1498	CCNL1	3.48879	0.00138872
1499	PRPF19	3.48755	0.00139419
1500	API5	3.48631	0.0013991
1501	NCOR1P1	3.48216	0.0014184
1502	SLC25A25	3.48039	0.00142678
1503	FASTKD5	3.47699	0.00144285
1504	TMEM223	3.47685	0.00144311
1505	NPAS1	3.47623	0.00144574
1506	DNMT1	3.47536	0.00144902
1507	IGSF8	3.47519	0.00144941
1508	ZCCHC2	3.47441	0.00145312
1509	RSAD1	3.47356	0.0014572
1510	UGP2	3.47327	0.00145753
1511	RRN3P3	3.47324	0.00145753
1512	PUS1	3.47321	0.00145753
1513	C11orf87	3.47267	0.00145991
1514	LIN9	3.47251	0.00146027
1515	TTI2	3.46971	0.00147345
1516	LTV1	3.46831	0.00148007
1517	AP5Z1	3.46627	0.00149077
1518	CCND2.AS1	3.46527	0.0014958
1519	STARD13	3.46424	0.001501
1520	SEC14L1	3.4634	0.00150417
1521	PPP1CB	3.46319	0.0015047
1522	FOXK1	3.46308	0.00150475
1523	TPRA1	3.46248	0.00150761
1524	UBE2W	3.4571	0.0015342
1525	PTGIS	3.45697	0.00153436
1526	MFHAS1	3.45537	0.00154235
1527	NLRP3	3.4534	0.00155256
1528	ZNF700	3.45203	0.00155989
1529	CYTH3	3.451	0.00156474
1530	SNHG10	3.44951	0.00157229
1531	AMPH	3.44839	0.0015771
1532	MUM1	3.44805	0.00157856
1533	GPR63	3.44727	0.00158256
1534	PDE8B	3.44615	0.00158771
1535	MMP16	3.4461	0.00158771
1536	ATXN7L3B	3.44561	0.00159
1537	NUDT22	3.44393	0.00159881
1538	XYLB	3.44362	0.00159994
1539	TMEM8B	3.44316	0.00160163
1540	C15orf59	3.44302	0.00160188
1541	WDSUB1	3.4429	0.00160206
1542	COPA	3.44192	0.0016067
1543	LOC728554	3.44116	0.00160953
1544	HACE1	3.44101	0.00160982
1545	REEP2	3.43999	0.00161533
1546	ABCC10	3.439	0.00161893
1547	NUP153	3.43783	0.00162537
1548	ITIH4	3.43634	0.00163172
1549	CFAP69	3.43634	0.00163172
1550	LINC01089	3.43629	0.00163172
1551	AMH	3.43462	0.0016401
1552	ACTR5	3.4343	0.00164084
1553	MYO5A	3.43416	0.00164084
1554	PEX14	3.43359	0.00164284
1555	CYB561D1	3.43293	0.00164629
1556	KCNAB2	3.43254	0.00164804
1557	GOLGA6L10	3.43231	0.00164889
1558	MELTF.AS1	3.43046	0.00165727
1559	DENND3	3.42957	0.00166092
1560	RSBN1L	3.42916	0.00166226
1561	SPTSSB	3.42878	0.00166404
1562	RASD2	3.42758	0.00167062
1563	ZFP91	3.4237	0.00169127
1564	SOCS2	3.42252	0.00169696
1565	PRO1804	3.42241	0.00169696
1566	PLK5	3.42231	0.00169696
1567	TBCC	3.42135	0.00170182
1568	MROH1	3.41918	0.00171304
1569	DYNC2H1	3.41906	0.00171317
1570	MKL1	3.41849	0.00171558
1571	CDK10	3.4183	0.00171558
1572	ZDHHC22	3.41773	0.00171849
1573	TEFM	3.41765	0.00171849
1574	EEF2	3.41739	0.00171955
1575	MBD3	3.41638	0.00172353
1576	FAM209A	3.41483	0.00173158
1577	NRGN	3.41003	0.00175808
1578	UBAC1	3.40914	0.001762
1579	SETD5	3.40865	0.00176392
1580	BZW2	3.40722	0.00177071
1581	KLC4	3.40696	0.0017718
1582	KLHDC3	3.40635	0.00177456
1583	SLC39A13	3.40598	0.00177622
1584	MGAT1	3.40591	0.00177622
1585	CPEB4	3.40501	0.00178145
1586	ZNF839	3.40476	0.00178244
1587	JDP2	3.40403	0.00178601
1588	CADM2	3.40126	0.00180232
1589	CEP295	3.39783	0.00182248
1590	SUCLA2	3.39573	0.0018353
1591	CLCN4	3.39555	0.0018353
1592	ZIM2	3.39482	0.00183892
1593	REP15	3.39408	0.00184269
1594	PLK1	3.3938	0.00184331
1595	HS3ST4	3.39362	0.00184383
1596	IQSEC3	3.39227	0.00185172
1597	BRD9	3.39146	0.00185655
1598	MELTF	3.39004	0.00186494
1599	RAD50	3.38959	0.00186674
1600	EPHA4	3.38837	0.00187438
1601	PIAS2	3.38648	0.00188415
1602	GPATCH2L	3.38387	0.00189824
1603	CRTAC1	3.38373	0.00189859
1604	HOOK1	3.38235	0.00190749
1605	NF2	3.38149	0.00191152
1606	CNOT2	3.37941	0.00192279
1607	ASPDH	3.37918	0.00192378
1608	ZNF780B	3.37872	0.00192635
1609	TRMT44	3.37857	0.0019267
1610	EPHA3	3.37845	0.00192688
1611	SLC37A1	3.37813	0.00192852
1612	ERCC3	3.37627	0.00193834
1613	NSUN5	3.37613	0.00193867
1614	CSTF2	3.37398	0.00195186
1615	SULT1A1	3.37385	0.00195212
1616	KCNH3	3.37229	0.00195997
1617	CDK5RAP1	3.37114	0.00196681
1618	USPL1	3.37067	0.00196817
1619	VCX	3.36982	0.00197357
1620	KHDRBS2	3.36957	0.00197471
1621	MTPAP	3.36877	0.00197875
1622	UQCRC2	3.36783	0.00198457
1623	NTN4	3.36768	0.00198496
1624	CCDC12	3.36701	0.00198785
1625	MBL1P	3.36635	0.00199122
1626	SRC	3.36477	0.0020007
1627	PDCD2	3.36459	0.00200133
1628	LOC100506990	3.3636	0.0020078
1629	PGK1	3.3631	0.00201081
1630	ZNF692	3.36181	0.00201751
1631	DBF4	3.35976	0.00203191
1632	POLR1C	3.35773	0.00204482
1633	SART1	3.35706	0.00204776
1634	ANO5	3.35641	0.00205186
1635	FBXO40	3.35398	0.00206788
1636	SLITRK5	3.35232	0.00207761
1637	TTC28	3.35211	0.00207847
1638	STAG3L4	3.35107	0.00208462
1639	SLC7A5P2	3.35081	0.00208553
1640	SMYD2	3.34799	0.00210542
1641	WDR97	3.3447	0.00212775
1642	DCBLD1	3.34235	0.00214442
1643	ELP6	3.34155	0.00214993
1644	CDC23	3.34081	0.00215391
1645	MICU2	3.34076	0.00215391
1646	IGLL1	3.34063	0.00215421
1647	RNF34	3.34054	0.00215422
1648	EFHD2	3.3387	0.00216782
1649	NMRK1	3.3363	0.00218451
1650	ATP2B3	3.33559	0.00218859
1651	PIN4P1	3.33517	0.0021912
1652	ZNF273	3.33332	0.00220437
1653	ZNRF1	3.33273	0.00220828
1654	ZNF436.AS1	3.32868	0.00223845
1655	ITGA9.AS1	3.32666	0.00225031
1656	ZNF670	3.32652	0.0022507
1657	DHX8	3.32479	0.00226319
1658	SLC25A37	3.3245	0.00226376
1659	ATG10	3.32445	0.00226376
1660	ZNF287	3.32405	0.00226577
1661	HR	3.32373	0.00226668
1662	TARBP1	3.32267	0.00227377
1663	MICA	3.32155	0.00228073
1664	ALOX12P2	3.32117	0.00228274
1665	SRRM3	3.32077	0.0022841
1666	SPARCL1	3.31912	0.00229468
1667	TRIM33	3.31868	0.00229679
1668	RINT1	3.31834	0.00229742
1669	MGAT5B	3.31833	0.00229742
1670	SEMA4C	3.31806	0.0022989
1671	ADGRA2	3.31771	0.00230103
1672	SULT4A1	3.31736	0.00230247
1673	TMEM132D	3.31696	0.00230496
1674	ZMAT4	3.3158	0.00231307
1675	ZNF780A	3.31496	0.00231821
1676	ID3	3.31449	0.00232034
1677	SSH1	3.31375	0.00232464
1678	HIPK1	3.31278	0.0023302
1679	CENPV	3.31274	0.0023302
1680	PIK3R1	3.31253	0.00233122
1681	FAM160B2	3.31079	0.00234425
1682	SNHG14	3.30897	0.00235801
1683	TRMT2B	3.308	0.00236471
1684	MUS81	3.30762	0.00236637
1685	FAM216A	3.30662	0.00237335
1686	PLXNA2	3.30608	0.00237714
1687	GTF3C2	3.3059	0.0023779
1688	CNTN5	3.30516	0.0023816
1689	NOS1AP	3.30486	0.00238293
1690	TFAP2E	3.30296	0.00239528
1691	OVGP1	3.30096	0.00241165
1692	ATCAY	3.29846	0.00242934
1693	SND1.IT1	3.29709	0.00243968
1694	VPS50	3.29665	0.00244271
1695	BTAF1	3.29585	0.00244891
1696	CBY1	3.29407	0.00246225
1697	SCN2B	3.29405	0.00246225
1698	NSD2	3.29299	0.00246924
1699	HS6ST1	3.29215	0.00247424
1700	ZDHHC3	3.29135	0.00247967
1701	ZNF280D	3.29072	0.00248441
1702	SLC6A7	3.29031	0.00248597
1703	FAM189A1	3.29028	0.00248597
1704	HTR5A	3.28978	0.00248799
1705	GSK3A	3.28921	0.00249147
1706	ATAD2	3.28896	0.0024921
1707	NKAPD1	3.28758	0.00250276
1708	VSNL1	3.2857	0.00251794
1709	PPP1R16B	3.28545	0.00251938
1710	TRIM26	3.28399	0.00253006
1711	C1RL	3.28313	0.00253537
1712	ARL4D	3.28299	0.00253582
1713	TIMM22	3.28164	0.00254563
1714	BDP1	3.2802	0.0025562
1715	GRK3	3.27816	0.00257249
1716	BBS5	3.27814	0.00257249
1717	LOC389906	3.27759	0.00257674
1718	SYCP2	3.2755	0.00259503
1719	ATG4B	3.27532	0.00259586
1720	RAB11FIP5	3.27385	0.00260775
1721	SLC25A34	3.27376	0.00260775
1722	PRDM10	3.27088	0.00262894
1723	CCDC186	3.2705	0.00263144
1724	KAT2A	3.27039	0.00263161
1725	EPS15	3.26943	0.00263892
1726	ANAPC7	3.26771	0.00265337
1727	DOCK3	3.26756	0.00265395
1728	ANKRD33B	3.26716	0.00265596
1729	LOC100133331	3.26672	0.00265934
1730	CCDC84	3.26612	0.00266407
1731	ZFAND1	3.26393	0.00268202
1732	RALB	3.26382	0.00268202
1733	ZMYND8	3.26378	0.00268202
1734	RAP2A	3.26191	0.00269812
1735	LRRC20	3.26016	0.00271399
1736	SLC45A1	3.25906	0.00272275
1737	DSTYK	3.25799	0.00273219
1738	NOXO1	3.25764	0.00273392
1739	MYO1C	3.25702	0.00273774
1740	ANKRD34A	3.25584	0.00274697
1741	TECPR1	3.25446	0.00275701
1742	MOSPD1	3.25342	0.0027636
1743	HNRNPD	3.25315	0.00276543
1744	PHC1	3.2528	0.00276793
1745	AARD	3.25207	0.00277254
1746	KNG1	3.2502	0.00278821
1747	DENND4A	3.24654	0.00282166
1748	PIKFYVE	3.24644	0.00282166
1749	REL	3.24602	0.00282419
1750	TTLL11	3.24457	0.00283695
1751	ERP44	3.24377	0.00284221
1752	ALDH1A3	3.24323	0.00284677
1753	RAD54L2	3.24274	0.00284935
1754	ZNF821	3.24235	0.00285205
1755	STXBP5	3.24196	0.00285418
1756	ZNF223	3.24116	0.00286043
1757	DNASE1L2	3.23966	0.00287294
1758	ANKRD20A4.ANKRD20A20P	3.23845	0.0028842
1759	KRTAP5.6	3.23654	0.00290182
1760	CAPN15	3.23257	0.00293972
1761	COQ10A	3.23228	0.00294184
1762	MED15	3.23154	0.0029476
1763	ATP1A4	3.23146	0.00294761
1764	PLEKHG5	3.23116	0.00294974
1765	ARID2	3.23024	0.0029584
1766	LOC341056	3.22846	0.00297575
1767	FRMD4A	3.22813	0.00297753
1768	ADNP2	3.22759	0.00298025
1769	LAT	3.22752	0.00298025
1770	SEZ6L2	3.22684	0.00298641
1771	KCNJ6	3.22549	0.00299875
1772	FSTL4	3.22524	0.00300041
1773	CAPS2	3.22497	0.00300235
1774	FAM212B	3.22475	0.00300369
1775	ASAP1.IT1	3.22402	0.00301045
1776	SERTAD2	3.22261	0.00302441
1777	RASSF5	3.22248	0.0030249
1778	MED12	3.2196	0.00305079
1779	NUP54	3.21946	0.00305134
1780	CHRM1	3.21829	0.003062
1781	METTL24	3.21815	0.00306253
1782	HEATR4	3.21535	0.00308787
1783	FAM20A	3.21425	0.00309701
1784	ORC2	3.21397	0.00309902
1785	STK11IP	3.21384	0.00309944
1786	FBXO34	3.21372	0.00309978
1787	TCIM	3.21313	0.00310427
1788	PLPP7	3.20994	0.00313613
1789	EXTL1	3.20994	0.00313613
1790	ATP6AP1L	3.20961	0.00313613
1791	SPINK2	3.20959	0.00313613
1792	LDB1	3.20921	0.00313896
1793	LINC01158	3.20891	0.00313979
1794	TPST2	3.20772	0.00314895
1795	PPWD1	3.20715	0.00315433
1796	SOWAHB	3.2067	0.00315828
1797	PPP1R3F	3.20579	0.00316633
1798	H1F0	3.20558	0.00316777
1799	TDRD6	3.20367	0.00318497
1800	PPME1	3.20312	0.00319013
1801	CFAP46	3.2029	0.00319157
1802	ADO	3.20259	0.00319348
1803	TBC1D23	3.20182	0.00319975
1804	CDC25B	3.20126	0.00320217
1805	ZNF138	3.20023	0.00321081
1806	USP4	3.19941	0.00321873
1807	NUDT9P1	3.19857	0.00322343
1808	GNL3L	3.19841	0.0032243
1809	ZNF354C	3.19805	0.00322543
1810	MED1	3.19764	0.00322906
1811	TMEM121B	3.19747	0.00323004
1812	USP19	3.19698	0.00323449
1813	RAB40A	3.19528	0.00324595
1814	GNL3	3.19484	0.00324988
1815	ZSWIM3	3.19283	0.00326969
1816	EP300	3.19132	0.0032858
1817	LIN28B	3.1911	0.0032864
1818	DHX35	3.19093	0.00328733
1819	BAK1	3.19064	0.00328975
1820	PCNT	3.19006	0.00329529
1821	FGFR1OP2	3.18956	0.00330002
1822	UBE2CP5	3.18941	0.00330076
1823	LOC100507387	3.18891	0.00330479
1824	TARBP2	3.18681	0.00332728
1825	MADD	3.18551	0.00333966
1826	DCAF8	3.18514	0.00334192
1827	FAM234B	3.18429	0.00334986
1828	LMTK3	3.18396	0.00335165
1829	FADS6	3.1825	0.0033628
1830	MRPL45	3.18249	0.0033628
1831	ARMC9	3.18118	0.00337601
1832	ARF6	3.18095	0.00337666
1833	COG3	3.18002	0.00338456
1834	CLSTN1	3.17889	0.00339586
1835	AMT	3.1772	0.00341467
1836	ATP2B1	3.17291	0.00345607
1837	CAMK2A	3.17092	0.00347601
1838	LOC100130705	3.16984	0.00348596
1839	LOC100190986	3.16951	0.00348891
1840	RABGEF1	3.16921	0.00349153
1841	GALR1	3.16628	0.00352174
1842	KRIT1	3.16483	0.00353776
1843	UBXN10	3.16475	0.00353776
1844	HNRNPDL	3.16397	0.00354509
1845	NOA1	3.16393	0.00354509
1846	LINC01000	3.16276	0.00355685
1847	GOLGA7B	3.1608	0.00357815
1848	EXOC8	3.1595	0.00359215
1849	PASK	3.15702	0.00361754
1850	FOCAD	3.15597	0.00362884
1851	ZNF446	3.15594	0.00362884
1852	LINC00999	3.15577	0.00362921
1853	JCAD	3.15552	0.00363089
1854	BAZ2A	3.15537	0.00363176
1855	SLC25A41	3.15524	0.0036323
1856	MON2	3.1546	0.00363921
1857	KCNIP2	3.15386	0.00364741
1858	TRA2B	3.15319	0.00365257
1859	PDE7A	3.1521	0.00366415
1860	EGR2	3.15158	0.00366748
1861	FAM155A	3.15028	0.00368175
1862	PARD6B	3.14983	0.00368533
1863	ACVR1C	3.14823	0.00370225
1864	TACC1	3.14709	0.00371463
1865	LOC440084	3.14563	0.00372889
1866	MTO1	3.14549	0.00372963
1867	TSPAN17	3.14482	0.00373706
1868	TSPAN5	3.14432	0.0037414
1869	PHYHIP	3.14423	0.00374146
1870	ANKS1A	3.14334	0.00375069
1871	BICRAL	3.14285	0.00375482
1872	UBA2	3.14061	0.00377933
1873	LRRC23	3.13955	0.00378978
1874	NEUROD1	3.13899	0.00379374
1875	PAPD4	3.13843	0.00379879
1876	ELOF1	3.13812	0.00380178
1877	FH	3.13751	0.00380641
1878	ARMC5	3.13719	0.00380895
1879	SRF	3.13714	0.00380895
1880	UBALD1	3.13697	0.00381019
1881	RNF112	3.13645	0.0038152
1882	DNAJC17	3.13618	0.00381623
1883	LTK	3.13408	0.00384239
1884	ZNF787	3.13279	0.00385383
1885	AP4B1	3.13269	0.00385402
1886	ANAPC2	3.13205	0.00386131
1887	ARIH2	3.13087	0.00387483
1888	FCRLB	3.13081	0.00387483
1889	MCHR2	3.13077	0.00387483
1890	LOC652276	3.1305	0.00387629
1891	SCG5	3.12869	0.00389804
1892	GAS7	3.12742	0.00391373
1893	SARM1	3.12618	0.00392921
1894	AMMECR1L	3.1258	0.00393207
1895	GPR26	3.1254	0.00393623
1896	KBTBD7	3.12458	0.00394498
1897	LRFN5	3.12378	0.00395355
1898	GPR171	3.12354	0.00395566
1899	TIMM44	3.12218	0.00397165
1900	FBXO4	3.12091	0.00398214
1901	ATP13A3	3.11969	0.00399409
1902	TRIM3	3.11926	0.00399878
1903	TPTE	3.11797	0.00401411
1904	MARK3	3.11673	0.00402688
1905	C3orf35	3.11672	0.00402688
1906	GPATCH8	3.11646	0.00402905
1907	TEX29	3.1147	0.00405087
1908	TAF4B	3.11418	0.00405533
1909	CCDC138	3.11416	0.00405533
1910	IGFBP3	3.11403	0.0040555
1911	RANBP2	3.11338	0.00406222
1912	BHLHE22	3.1131	0.00406489
1913	ARSG	3.11232	0.00407219
1914	NFIC	3.11171	0.00407828
1915	PIP4K2C	3.11144	0.00408097
1916	LRRTM4	3.11086	0.00408778
1917	SH3GL2	3.11051	0.0040893
1918	VPS13A	3.10876	0.00411003
1919	CYR61	3.10824	0.00411502
1920	TGS1	3.10691	0.00412913
1921	METTL21A	3.10646	0.00413292
1922	DZANK1	3.10367	0.00416066
1923	RAD51C	3.10234	0.00417568
1924	CAD	3.1013	0.00418879
1925	RNF4	3.10025	0.00419992
1926	C16orf91	3.10022	0.00419992
1927	MYH7B	3.0992	0.00421313
1928	2009-03-01	3.09857	0.00421935
1929	SYP	3.09795	0.00422508
1930	SLC4A10	3.09675	0.0042387
1931	PCDHB7	3.09655	0.00423948
1932	UGGT2	3.09643	0.00423978
1933	NOL11	3.09622	0.00424168
1934	DHX32	3.09548	0.00425018
1935	PPM1L	3.09546	0.00425018
1936	AIFM3	3.09523	0.00425233
1937	SCN1B	3.09472	0.00425488
1938	PLEKHA1	3.09459	0.00425558
1939	MORN1	3.09156	0.00429433
1940	RAD51.AS1	3.09126	0.00429433
1941	RAD51AP2	3.08927	0.00431701
1942	MOCS1	3.08877	0.00432315
1943	SUSD5	3.08843	0.00432562
1944	SYCE1	3.08764	0.00433597
1945	MAPK14	3.08713	0.00434107
1946	ZC3H7B	3.0855	0.00436366
1947	ADAT1	3.08394	0.0043846
1948	AARS	3.08392	0.0043846
1949	GTF2H4	3.08377	0.00438555
1950	PITPNM1	3.08341	0.00438645
1951	DHPS	3.08307	0.00438768
1952	ZNF134	3.08289	0.00438884
1953	TTLL12	3.0827	0.00438963
1954	ATG9A	3.08184	0.00440084
1955	CCDC93	3.07954	0.00443002
1956	PKD2L2	3.07928	0.00443278
1957	DLST	3.07817	0.00444659
1958	UTP4	3.07733	0.00445703
1959	EIF4G3	3.07716	0.00445825
1960	KCNN1	3.07631	0.00446862
1961	CHM	3.07603	0.00447153
1962	ZNF136	3.07551	0.00447809
1963	NRG3	3.07506	0.00448363
1964	ITGB3BP	3.07103	0.00452979
1965	ZDHHC21	3.07038	0.0045384
1966	USP1	3.07018	0.00454033
1967	MRPS36	3.06764	0.00457411
1968	PURG	3.06661	0.00458707
1969	ATP1B1	3.06651	0.00458707
1970	GPR135	3.06492	0.00460719
1971	ASB13	3.06301	0.00463287
1972	CASP8AP2	3.06262	0.00463766
1973	ATP5F1A	3.06154	0.00465195
1974	ZNF77	3.06132	0.00465411
1975	NEMP1	3.05934	0.00468247
1976	RAB40AL	3.05908	0.00468515
1977	TMEM237	3.05656	0.00471717
1978	KNDC1	3.05441	0.00474727
1979	NEPRO	3.05429	0.00474791
1980	BCL9L	3.05404	0.00474933
1981	AGO4	3.05364	0.00475171
1982	PROSER1	3.05321	0.00475609
1983	LOC101928673	3.04811	0.00483105
1984	KCNA1	3.04699	0.0048451
1985	FAM133DP	3.04685	0.00484604
1986	TAS2R20	3.04654	0.00484972
1987	ZNF671	3.04353	0.004892
1988	TMEM198	3.0407	0.00493121
1989	ZNF441	3.04036	0.00493449
1990	HIST1H1D	3.04014	0.00493682
1991	SYT7	3.03952	0.00494431
1992	L1TD1	3.03855	0.00495894
1993	MAPK8	3.03781	0.00496983
1994	URB2	3.03761	0.00497186
1995	ZNF154	3.03747	0.00497277
1996	LOC105376360	3.03598	0.00499485
1997	PRR16	3.03456	0.00501431
1998	LYSMD1	3.03444	0.00501443
[truncated: 13,635 more rows]
