# Supplementary material for: Cellular and molecular signatures of in vivo imaging measures of GABAergic neurotransmission in the human brain
Source: Commun Biol. 2022 Apr 19;5:372. doi: 10.1038/s42003-022-03268-1 (PMC9018713; doi:10.1038/s42003-022-03268-1)
Supplement: Supplementary file 7 — Supplementary Data 4 [file 42003_2022_3268_MOESM7_ESM.xlsx]

## Sheet: Supplementary table 4
Supplementary Table 4. Results from the first principal component of the cluster-wise PLS regression analysis for [11C]flumazenil.
	Cluster	Weight (Z)	pFDR
1	MEmagenta	7.48414	1.87e-12
2	MElightyellow	6.0846	7.59e-09
3	MEbrown4	5.52402	1.72e-07
4	MEroyalblue	5.13473	1.22e-06
5	MElightcyan	4.33236	5.48e-05
6	MEskyblue3	3.95018	0.000203041
7	MEskyblue	3.73132	0.000412707
8	MEtan	3.44345	0.00114867
9	MElightcyan1	2.9901	0.00402837
10	MEdarkolivegreen	2.9733	0.00403153
11	MEturquoise	2.55548	0.0131288
12	MEblue	2.47546	0.0150422
13	MEsalmon4	1.9801	0.0476923
14	MEdarkturquoise	1.64459	0.0812945
15	MEmediumpurple3	1.18491	0.166208
16	MEorangered4	1.05506	0.194264
17	MEbisque4	1.0211	0.199683
18	MEsaddlebrown	0.475216	0.383731
19	MEgreen	0.404799	0.402576
20	MEorange	0.292434	0.425932
21	MEcyan	0.225194	0.435306
22	MEsienna3	0.223908	0.435306
23	MEbrown	0.0677803	0.47298
24	MEfloralwhite	-0.088416	0.47298
25	MElightgreen	-0.20557	0.435306
26	MEwhite	-0.299738	0.425932
27	MEviolet	-0.38969	0.402576
28	MEsteelblue	-0.546863	0.361817
29	MEdarkgrey	-0.902356	0.232648
30	MEivory	-1.16772	0.166208
31	MEthistle2	-1.17319	0.166208
32	MElightsteelblue1	-1.18094	0.166208
33	MEblack	-1.19876	0.166208
34	MEmidnightblue	-1.4802	0.109373
35	MEyellowgreen	-1.7624	0.0654204
36	MEdarkgreen	-1.81985	0.0596105
37	MEpurple	-1.87561	0.054429
38	MEplum2	-1.90721	0.052458
39	MEthistle1	-1.94606	0.0497351
40	MEgrey60	-2.06933	0.040056
41	MEsalmon	-2.15908	0.0334146
42	MEdarkorange	-2.53065	0.0134554
43	MEdarkred	-2.84067	0.00585244
44	MEpaleturquoise	-3.04018	0.00361604
45	MEyellow	-3.15222	0.00263307
46	MEdarkslateblue	-3.31317	0.00159893
47	MEdarkmagenta	-3.35258	0.00148687
48	MEdarkorange2	-3.7422	0.000412707
49	MEgreenyellow	-4.15637	9.34e-05
50	MEplum1	-4.20667	8.42e-05
51	MEpink	-6.13143	7.55e-09
52	MEred	-6.39692	2.06e-09
